# Supplementary material for: Identification of reliable QTLs and designed QTL breeding for grain shape and milling quality in the reciprocal introgression lines in rice
Source: BMC Plant Biol. 2024 Jan 9;24:38. doi: 10.1186/s12870-023-04707-9 (PMC10775519; doi:10.1186/s12870-023-04707-9)
Supplement: Supplementary file 1 — Additional file 1: Table S1. Summary statistics of the five traits for the two populations in different environments. Table S2. Detail information of all QTLs detected by BIP. Table S3. Detail information of all QTLs detected by REG. Table S4. Detail information of all QTLs detected by CSL. Table S5. Detail information of all QTLs detected by MET. Table S6. Predicted genotypic values of the selected lines and target genotype in each population and environment. Additive effect of each QTL for calculating the genotypic values was picked up from the BIP mapping results at the nearest position of the average QTL position across in Table 7. Table S7. Nine regions harboring QTLs for MQ-GS traits. [file 12870_2023_4707_MOESM1_ESM.xlsx]

## Sheet: Table S1
Table 1 Summary statistics of the five traits for the two populations in different environments.
Trait	Population	Environment	BPa	Mean	Variance	Minimum	Maximum	Heritability
GL (cm)	MR63	BJ	NA	6.95	0.11	5	7.7	0.91
		HN	NA	6.71	0.12	4.75	7.35	0.89
		JZ	9.68	9.65	0.21	7.8	10.71	0.89
		NJ	9.94	9.79	0.33	7.3	10.93	0.95
		SY	9.12	9.03	0.19	6.68	10.05	0.95
		SZ	10.02	9.93	0.23	7.69	11.26	0.95
		XZ	9.94	9.83	0.32	7.15	10.92	0.96
	02428	JZ	7.14	7.5	0.42	6.19	9.63	0.95
		NJ	7.16	7.61	0.39	6.52	9.73	0.94
		SY	6.38	6.86	0.37	5.83	9.06	0.95
		SZ	7.27	7.84	0.41	6.68	10.07	0.95
		XZ	7.15	7.61	0.39	6.63	10.09	0.95
GW (cm)	MR63	BJ	NA	2.41	0.01	2	2.85	0.71
		HN	NA	2.41	0.02	2.15	3.2	0.79
		JZ	2.73	2.79	0.01	2.44	3.17	0.87
		NJ	2.88	2.92	0.02	2.54	3.52	0.9
		SY	2.59	2.65	0.01	2.43	3.19	0.78
		SZ	2.97	3.02	0.02	2.75	3.54	0.82
		XZ	2.98	3.02	0.02	2.73	3.65	0.91
	02428	JZ	3.32	3.26	0.04	2.28	3.76	0.91
		NJ	3.38	3.28	0.04	2.39	3.76	0.92
		SY	3.3	3.2	0.04	2.27	3.53	0.84
		SZ	3.56	3.48	0.04	2.52	3.78	0.92
		XZ	3.42	3.37	0.04	2.57	3.77	0.9
BR (%)	MR63	BJ	NA	77	3.4	67.5	81.99	0.38
		HN	NA	72.06	10.08	58.15	76.71	0.57
		JZ	75.84	75.59	20.36	45.25	81.69	0.4
		NJ	79.91	78.9	4.45	67.83	82.83	0
		SY	76.26	76.76	7.5	63.79	81.59	0.03
		SZ	76.12	73.36	15.47	49.4	81.18	0.27
		XZ	75.02	75.06	7.84	63.47	82.05	0.56
	02428	JZ	73.13	75.83	21.28	51.01	88.12	0.54
		NJ	80.88	79.85	4.94	68.23	84.56	0.47
		SY	77.79	78.76	4.91	67.24	83.55	0.17
		SZ	75.45	77.25	7.12	66.42	82.67	0.19
		XZ	73.61	76.96	4.51	69.85	81.56	0.32
MR (%)	MR63	BJ	NA	72.62	3.69	64.11	77.56	0.5
		HN	NA	67.53	9.47	55.4	72.62	0.56
		JZ	64.21	62.01	18.12	38.87	69.21	0.39
		NJ	69.01	67.83	3.94	59.19	73.77	0.02
		SY	64.74	64.59	6.36	57.03	71.61	0.03
		SZ	67.75	64.43	17.7	39.15	72.67	0.47
		XZ	64.06	64.03	11.7	47.41	71.27	0.71
	02428	JZ	59.95	61.27	23.62	35.39	69.29	0.59
		NJ	68.48	67.67	6.32	58.1	73.52	0.65
		SY	64.61	65.94	7.71	54.67	73.78	0.29
		SZ	64.85	65.79	8.69	56.53	72.71	0.24
		XZ	57.68	61.42	10.99	52.54	68.58	0.63
HR (%)	MR63	BJ	NA	50.45	19.33	26.26	60.57	0.58
		HN	NA	36.62	55.93	15.51	50.48	0.8
		JZ	36.94	35.41	36.65	15.24	53.71	0.47
		NJ	57.94	53.54	48.48	33.69	67.41	0.74
		SY	54.3	54.41	50.65	27.27	65.51	0.64
		SZ	42.58	41.19	64.7	15.78	66.62	0.62
		XZ	45.78	43.92	54.04	23.38	66.15	0.71
	02428	JZ	49.19	47.55	62.9	7.65	59.86	0.76
		NJ	64.21	60.35	52.4	21.36	71.1	0.76
		SY	45.52	49.46	312.04	1.97	71.93	0.88
		SZ	62.68	53.68	63.01	23.49	66.14	0.73
		XZ	29.59	48.72	190.88	10.69	64.54	0.94
Note: GL, grain length; GW, grain width; BR, brown rice rate; MR, milled rice rate; HR, head rice rate.
a Background parent. BP of MR63 population was MR63, and BP of 02428 population was 02428.

## Sheet: Table S2
Table S2 Detail information of all QTLs detected by BIP
Trait	QTL	Population	Environment	Chromosome	Position (cM)	LeftMarker	RightMarker	LOD	PVE (%)a	Addb	LeftCI	RightCI	Physical position of leftMarker (Mb)	Physical position of right marker (Mb)	Reference QTL
GL	qGL.BIP-1.1	MR63	SZ	1	8.5	Bin_18	Bin_19	4.75	1.42	-0.11	8.25	8.75	2.04	2.11	kl1.1 in Swamy et al. 2012
GL		02428	BLUP	1	12	M3	Bin_28	3.13	5.27	-0.17	11.75	12.25	2.74	2.94
GL		MR63	SY	1	14	Bin_38	Bin_39	9.21	3.39	-0.14	13.75	14.25	3.93	3.97
GL	qGL.BIP-1.2	MR63	BLUP	1	41.5	Bin_94	Bin_95	52.92	16.33	0.32	41.25	41.75	9.36	9.43	qGL1 in Hu et al. 2011
GL		MR63	JZ	1	50	Bin_145	M9	6.2	3.04	-0.12	49.75	50.75	12.78	12.93
GL		MR63	SY	1	55	Bin_158	Bin_159	8.68	3.05	-0.12	54.75	55.25	14.48	14.55
GL		MR63	SZ	1	60	Bin_189	M14	7.69	2.32	-0.11	59.75	60.25	18.57	18.61
GL		MR63	BJ	1	67	M15	Bin_207	3.39	2.71	-0.08	66.25	68.25	21.01	21.11
GL	qGL.BIP-1.3	MR63	NJ	1	108.5	M23	Bin_314	4.48	0.76	0.44	107.75	108.75	28.76	28.83
GL		MR63	XZ	1	108.5	M23	Bin_314	5.75	1.06	0.92	108.25	108.75	28.76	28.83
GL		MR63	HN	1	110.5	Bin_316	Bin_317	7.57	2.89	0.13	109.75	111.25	28.91	28.94
GL	qGL.BIP-2.1	MR63	BLUP	2	6	Bin_499	M34	8.73	1.73	0.09	5.25	7.25	1.77	2.02	qGL2 in Hu et al. 2011; qGL-2 in Li et al. 2011
GL		MR63	BJ	2	11.5	Bin_516	Bin_517	6.23	5.95	0.11	11.25	11.75	3.3	3.41
GL		MR63	SY	2	12.5	Bin_518	Bin_519	10.6	3.77	0.16	11.75	13.25	3.5	3.62
GL		02428	JZ	2	16.5	Bin_525	Bin_526	4.77	4.34	0.18	16.25	16.75	4.11	4.23
GL		02428	NJ	2	16.5	Bin_525	Bin_526	3.92	4.28	0.14	16.25	16.75	4.11	4.23
GL	qGL.BIP-2.2	02428	NJ	2	70	Bin_652	M40	4.29	4.84	-0.12	69.25	70.25	19.77	19.79	qGL2 in Mei et al. 2012; gl2 in Rabiei et al. 2004
GL		02428	SY	2	70	Bin_652	M40	3.5	4.7	-0.11	69.25	70.25	19.77	19.79
GL	qGL.BIP-2.3	MR63	SZ	2	91.5	M43	Bin_699	4.26	1.33	-0.24	91.25	91.75	22.56	22.6	qGL2.1 in Qiu et al. 2015
GL		MR63	HN	2	104.5	Bin_743	M46	2.82	2.91	0.33	104.25	104.75	25.39	25.4
GL		MR63	BLUP	2	112.5	Bin_792	Bin_793	11.16	2.34	0.17	112.25	112.75	28.27	28.35
GL		MR63	JZ	2	112.5	Bin_792	Bin_793	8.88	4.54	0.23	112.25	112.75	28.27	28.35
GL	qGL.BIP-2.4	MR63	JZ	2	129.5	M52	Bin_838	6.11	3.3	-0.17	128.75	129.75	31.08	31.15	qGL2.2 in Qiu et al. 2015
GL		MR63	BLUP	2	130	Bin_840	Bin_841	13.96	2.77	-0.14	129.75	130.25	31.22	31.26
GL	qGL.BIP-3.1	MR63	HN	3	5.5	Bin_934	Bin_935	8.23	4.71	0.29	5.25	5.75	0.57	0.62	qkl_3.1 in Nelson et al. 2011
GL		MR63	XZ	3	6.5	Bin_943	Bin_944	6.77	1.57	0.46	5.75	7.25	1.15	1.19
GL		MR63	BLUP	3	7.5	Bin_949	Bin_950	6.33	1.16	0.22	7.25	7.75	1.4	1.44
GL	qGL.BIP-3.2	MR63	SY	3	30	Bin_1021	M61	4.16	1.47	0.18	29.75	30.25	5.73	5.75
GL		MR63	BJ	3	34	Bin_1029	Bin_1030	5.96	4.92	0.29	33.75	34.25	6.36	6.5
GL	qGL.BIP-3.3	MR63	JZ	3	60	Bin_1125	M68	7.18	3.66	-0.41	58.75	60.75	12.77	12.81	gl3 in Rabiei et al. 2004; gl3 in Aluko et al. 2004
GL	qGL.BIP-3.4	MR63	BLUP	3	92	Bin_1189	M72	50.72	15.25	0.42	91.75	92.75	16.74	16.75	GS3 in Fan et al. 2006; qGL 3 in Mei et al. 2012; qGL 3.1 in Qiu et al. 2015; qGL-3 in Zhao et al. 2011
GL		MR63	JZ	3	92	Bin_1189	M72	42.87	31.28	0.63	91.75	92.75	16.74	16.75
GL		MR63	SY	3	92	Bin_1189	M72	42.68	21.73	0.51	91.75	92.75	16.74	16.75
GL		MR63	BJ	3	93	Bin_1189	M72	19.85	19.19	0.32	91.75	93.75	16.74	16.75
GL		02428	BLUP	3	93	Bin_1189	M72	7.1	13.26	0.23	92.75	93.75	16.74	16.75
GL		02428	JZ	3	93.5	Bin_1189	M72	12.76	13.21	0.35	93.25	93.75	16.74	16.75
GL		02428	NJ	3	93.5	Bin_1189	M72	19.12	28.66	0.41	93.25	93.75	16.74	16.75
GL		02428	SZ	3	94.5	Bin_1191	Bin_1192	53.05	43.96	0.8	94.25	94.75	16.85	16.98
GL		MR63	SZ	3	95.5	Bin_1201	M73	51.15	24.96	0.61	95.25	96.25	17.78	17.85
GL		MR63	XZ	3	96.5	M73	Bin_1202	10.13	2.09	0.39	95.25	97.25	17.85	17.9
GL		MR63	NJ	3	98	Bin_1233	M74	30.79	4.47	0.64	97.75	98.25	21.34	21.35
GL		MR63	HN	3	102	Bin_1262	Bin_1263	27.17	12.85	0.51	101.25	102.25	23.11	23.16
GL	qGL.BIP-3.5	02428	BLUP	3	115	M78	Bin_1305	6.07	9.25	0.19	114.25	115.25	25.8	25.86	qkl_3.2 in Nelson et al. 2011; qGL3b in Bai et al. 2010
GL		02428	SY	3	115	M78	Bin_1305	6.24	10.18	0.22	114.25	115.25	25.8	25.86
GL		02428	SZ	3	115	M78	Bin_1305	5.6	2.99	0.22	114.25	115.25	25.8	25.86
GL		02428	XZ	3	115	M78	Bin_1305	7.99	16.83	0.28	114.25	115.25	25.8	25.86
GL		MR63	NJ	3	116	Bin_1305	Bin_1306	56.28	10.23	-0.88	115.25	116.25	25.86	25.91
GL		MR63	XZ	3	116	Bin_1305	Bin_1306	58.85	16.01	-1.06	115.25	116.25	25.86	25.91
GL		MR63	SY	3	117.5	Bin_1307	Bin_1308	38.79	19.13	0.34	117.25	117.75	25.95	25.99
GL		MR63	SZ	3	118	Bin_1309	Bin_1310	5.1	1.52	0.13	117.75	118.25	26.08	26.18
GL	qGL.BIP-3.6	MR63	XZ	3	130	Bin_1338	Bin_1339	83.48	31.06	1.38	129.75	130.75	27.67	27.71
GL		MR63	BLUP	3	130.5	Bin_1339	Bin_1340	31.24	7.49	0.27	129.75	130.75	27.71	27.74
GL		MR63	NJ	3	130.5	Bin_1339	Bin_1340	80.18	19.61	1.17	129.75	130.75	27.71	27.74
GL		02428	BLUP	3	137	Bin_1370	Bin_1371	3.49	4.36	0.13	136.75	137.25	29.21	29.26
GL		02428	NJ	3	137	Bin_1370	Bin_1371	5.99	6.5	0.19	136.75	137.25	29.21	29.26
GL		02428	SY	3	137	Bin_1370	Bin_1371	6.28	8.3	0.2	136.75	137.25	29.21	29.26
GL		02428	JZ	3	149.5	Bin_1421	M85	9.25	9.11	0.3	149.25	149.75	32.41	32.43
GL		02428	SZ	3	149.5	Bin_1421	M85	3.33	1.66	0.17	149.25	149.75	32.41	32.43
GL	qGL.BIP-4.1	MR63	NJ	4	0	Bin_1490	Bin_1491	7.52	0.79	-0.28	0	0.25	0.03	0.09
GL	qGL.BIP-4.2	MR63	HN	4	24.5	Bin_1556	M93	3.93	2.85	0.44	23.75	25.25	6.95	7.02
GL	qGL.BIP-4.3	MR63	HN	4	48.5	Bin_1600	Bin_1601	4.11	1.52	0.14	47.75	48.75	19.69	19.79
GL	qGL.BIP-4.4	MR63	JZ	4	83.5	Bin_1675	Bin_1676	4.06	1.94	0.26	82.75	84.25	26.79	27.06
GL		MR63	SZ	4	84	Bin_1676	Bin_1677	35.63	14.62	0.73	83.75	84.25	27.06	27.14
GL		02428	BLUP	4	86	M107	Bin_1681	6.11	8.2	0.17	85.75	86.25	27.29	27.36
GL		02428	SZ	4	86	M107	Bin_1681	7.81	3.77	0.23	85.75	86.25	27.29	27.36
GL		02428	XZ	4	86	M107	Bin_1681	9.31	17.09	0.26	85.75	86.25	27.29	27.36
GL		02428	JZ	4	87	Bin_1686	Bin_1687	6.49	5.72	0.19	86.75	87.25	27.72	27.81
GL	qGL.BIP-4.5	MR63	BLUP	4	102.5	Bin_1738	Bin_1739	6.56	1.21	0.1	102.25	102.75	31.13	31.18	qGL4 in Hu et al. 2011; qGL-4b in Zhao et al. 2011; qkl_4.1 in Nelson et al. 2011
GL		MR63	SY	4	103	Bin_1738	Bin_1739	7.87	2.79	0.14	102.75	103.25	31.13	31.18
GL		MR63	HN	4	105.5	Bin_1746	M111	4.11	1.52	0.09	104.75	105.75	31.62	31.63
GL		02428	NJ	4	112	M113	Bin_1765	5.42	6.67	0.17	111.25	112.25	33.28	33.35
GL		02428	SY	4	112	M113	Bin_1765	3.7	5.4	0.14	111.25	112.25	33.28	33.35
GL	qGL.BIP-5.1	MR63	BLUP	5	24.5	Bin_1855	Bin_1856	6.43	1.18	0.09	21.25	24.75	3.98	4.22	qGL5 in Qiu et al. 2017; qGL5.1 in Mei et al. 2012; gl5 in Rabiei et al. 2004; GL-5 in Li et al. 2011; qGL5.1 in Qiu et al. 2015
GL		MR63	SZ	5	24.5	Bin_1855	Bin_1856	6.84	2.04	0.13	21.25	24.75	3.98	4.22
GL		MR63	SY	5	25	Bin_1858	Bin_1859	8.84	3.1	0.15	24.75	26.25	4.42	4.58
GL	qGL.BIP-5.2	MR63	NJ	5	74.5	M121	Bin_1890	4.25	1.06	0.41	68.75	81.75	10.87	11.28
GL	qGL.BIP-5.3	MR63	NJ	5	112.5	M123	Bin_1892	4.1	1.06	0.4	108.25	118.75	12.25	12.81
GL	qGL.BIP-5.4	02428	BLUP	5	173.5	Bin_2008	M131	5.98	8.93	0.18	173.25	174.25	23.69	23.73
GL		02428	SZ	5	173.5	Bin_2008	M131	3.41	1.77	0.16	172.75	174.25	23.69	23.73
GL		02428	XZ	5	173.5	Bin_2008	M131	4.21	8.26	0.18	173.25	174.25	23.69	23.73
GL	qGL.BIP-5.5	02428	NJ	5	194	Bin_2071	M134	3.2	4.87	0.19	193.75	194.25	28.1	28.12
GL		02428	SY	5	194	Bin_2071	M134	4.54	7.82	0.21	193.75	194.25	28.1	28.12
GL	qGL.BIP-6.1	MR63	XZ	6	25.5	M138	Bin_2105	4.86	1.06	0.92	25.25	28.25	2.34	2.71
GL		MR63	HN	6	26	M138	Bin_2105	6.99	3.29	0.67	25.25	26.25	2.34	2.71
GL	qGL.BIP-6.2	02428	JZ	6	81	Bin_2272	Bin_2273	14.75	15.12	-0.32	80.75	81.25	17.19	17.26	qGL6 in Hu et al. 2011
GL	qGL.BIP-6.3	MR63	NJ	6	127	Bin_2441	Bin_2442	7.46	0.81	-0.17	126.75	127.25	27.81	27.85	gl6 in Aluko et al. 2004
GL	qGL.BIP-7.1	MR63	NJ	7	29	Bin_2525	Bin_2526	65.3	13.33	0.83	28.75	29.25	5.14	5.21	gl7 in Rabiei et al. 2004; qGL-7-2 in Li et al. 2011; qGL7 in Mei et al. 2012
GL		MR63	XZ	7	29	Bin_2525	Bin_2526	8.97	1.4	0.26	28.75	29.25	5.14	5.21
GL		MR63	BLUP	7	46.5	M164	Bin_2641	16.67	3.44	0.17	46.25	46.75	15.63	15.68
GL		MR63	SY	7	46.5	M164	Bin_2641	14.22	5.36	0.21	46.25	46.75	15.63	15.68
GL		MR63	HN	7	48	M165	Bin_2656	4.06	1.52	0.13	47.25	48.75	16.4	16.56
GL	qGL.BIP-7.2	MR63	JZ	7	67	Bin_2737	M170	16.94	9.47	0.23	66.75	67.25	21.52	21.54	qGL-7-1 in Li et al. 2011; qGL7.1 and qGL7.2 in Qiu et al. 2015; qGL7 in Qiu et al. 2017
GL		MR63	NJ	7	68	Bin_2741	Bin_2742	20.82	2.52	0.31	67.75	68.25	21.78	21.83
GL		MR63	SZ	7	68	Bin_2741	Bin_2742	22.16	7.77	0.23	67.75	68.25	21.78	21.83
GL	qGL.BIP-7.3	MR63	HN	7	97.5	M177	Bin_2847	4.39	3.96	0.53	97.25	97.75	28.38	28.4	qGL7 in Bai et al. 2010
GL		MR63	NJ	7	102	Bin_2855	Bin_2856	5.88	0.63	0.18	101.25	102.25	28.73	28.77
GL		MR63	SZ	7	103.5	Bin_2859	Bin_2860	4.77	1.38	0.11	103.25	103.75	28.92	28.96
GL	qGL.BIP-8.1	MR63	SZ	8	6.5	M179	Bin_2895	5.43	1.6	0.11	5.25	7.25	0.71	0.75	qGL8 in Hu et al. 2011
GL		MR63	HN	8	12	M180	Bin_2910	2.64	1.51	0.22	11.75	12.25	1.54	1.59
GL		MR63	SY	8	18	Bin_2929	Bin_2930	6.39	2.93	0.15	17.75	18.25	2.69	2.76
GL		02428	NJ	8	19.5	Bin_2934	M181	2.92	3.24	-0.12	18.75	20.25	3.03	3.04
GL		MR63	BLUP	8	22	Bin_2948	Bin_2949	13.59	2.69	0.22	21.75	23.25	4.12	4.46
GL		MR63	XZ	8	23	Bin_2948	Bin_2949	9.03	1.87	0.47	22.25	24.75	4.12	4.46
GL	qGL.BIP-8.2	MR63	BJ	8	62.5	Bin_3106	Bin_3107	13.39	11.93	-0.16	62.25	64.75	22.87	23.7
GL		MR63	SY	8	62.5	Bin_3106	Bin_3107	6.89	2.36	-0.11	61.75	65.75	22.87	23.7
GL		MR63	SZ	8	80.5	Bin_3121	Bin_3122	7.48	2.24	-0.14	80.25	81.75	25.38	25.47
GL		MR63	NJ	8	82	Bin_3122	Bin_3123	9.3	0.99	-0.25	80.75	82.25	25.47	25.54
GL		02428	XZ	8	88.5	Bin_3157	Bin_3158	3.21	5.45	0.13	88.25	88.75	27.51	27.56
GL	qGL.BIP-9	MR63	BJ	9	38	Bin_3363	Bin_3364	3.61	4.19	0.29	36.25	40.25	13.9	14	qGL9 in Hu et al. 2011; qGL9 in Yan et al. 2014
GL		MR63	HN	9	38	Bin_3363	Bin_3364	6.4	3.96	0.53	36.75	39.75	13.9	14
GL	qGL.BIP-10.1	02428	JZ	10	24.5	M216	Bin_3649	4.75	5.18	0.22	23.75	24.75	9.31	9.36
GL		MR63	NJ	10	34.5	Bin_3680	Bin_3681	3.83	0.39	-0.13	34.25	34.75	11.25	11.31
GL		MR63	XZ	10	37	Bin_3687	Bin_3688	3.93	0.58	-0.17	36.25	37.25	11.66	11.7
GL		MR63	JZ	10	42	Bin_3705	Bin_3706	5.71	2.79	-0.19	41.25	42.75	13.02	13.07
GL		MR63	SZ	10	43	Bin_3707	Bin_3708	5.59	1.64	-0.14	42.25	43.25	13.12	13.18
GL		MR63	SY	10	46.5	Bin_3714	Bin_3715	7.54	2.6	-0.24	46.25	46.75	13.48	13.53
GL	qGL.BIP-10.2	MR63	XZ	10	60.5	M222	Bin_3786	2.51	1.06	0.92	60.25	60.75	17.55	17.6	qkl_10.1 in Nelson et al. 2011; qGL-10 in zhao et al. 2011; qGL-10 in Li et al. 2011; QTL in Jiang et al. 2005
GL		MR63	HN	10	66	Bin_3787	Bin_3788	3.65	2.52	0.18	64.25	66.75	17.8	17.97
GL		MR63	BLUP	10	66.5	Bin_3787	Bin_3788	28.59	6.66	0.28	64.75	66.75	17.8	17.97
GL		MR63	JZ	10	66.5	Bin_3787	Bin_3788	15.84	8.55	0.33	64.75	66.75	17.8	17.97
GL		MR63	SY	10	66.5	Bin_3787	Bin_3788	21.41	8.58	0.32	64.75	66.75	17.8	17.97
GL		MR63	SZ	10	66.5	Bin_3787	Bin_3788	5.18	1.51	0.14	64.25	66.75	17.8	17.97
GL		02428	BLUP	10	73	Bin_3816	M223	8.43	12.26	0.21	72.75	73.25	19.5	19.51
GL		02428	NJ	10	73	Bin_3816	M223	6.02	7.18	0.19	72.75	73.25	19.5	19.51
GL		02428	SY	10	73	Bin_3816	M223	8.17	12.01	0.23	72.75	73.25	19.5	19.51
GL		02428	SZ	10	73	Bin_3816	M223	3.63	1.79	0.16	72.75	73.25	19.5	19.51
GL		02428	XZ	10	73	Bin_3816	M223	4.52	8.54	0.19	72.75	73.25	19.5	19.51
GL	qGL.BIP-11.1	MR63	XZ	11	12	M229	Bin_3890	11.03	2.77	0.35	11.75	12.25	1.79	1.87	qGL11.1 in Qiu et al. 2015
GL		MR63	SZ	11	12.5	M229	Bin_3890	18.89	6.51	0.19	12.25	12.75	1.79	1.87
GL		MR63	HN	11	15.5	Bin_3901	Bin_3902	5.01	1.86	0.09	14.75	15.75	2.7	2.74
GL		MR63	NJ	11	15.5	Bin_3901	Bin_3902	25.98	3.32	0.29	15.25	15.75	2.7	2.74
GL		MR63	BJ	11	21.5	M230	Bin_3905	11.02	9.85	0.12	20.75	21.75	2.88	2.97
GL	qGL.BIP-11.2	02428	SY	11	35	Bin_3944	Bin_3945	4.99	6.46	-0.13	34.25	35.25	5.59	5.63	qGL11 in Qiu et al. 2017
GL		MR63	NJ	11	40	Bin_3961	Bin_3962	3.16	0.36	-0.17	39.75	40.25	6.95	7
GL		MR63	XZ	11	40	Bin_3961	Bin_3962	2.89	0.44	-0.18	39.75	40.25	6.95	7
GL	qGL.BIP-11.3	02428	SY	11	54.5	Bin_4050	M241	3.95	8.45	0.15	54.25	54.75	14.04	14.07	qGL11 in Qiu et al. 2017
GL		MR63	BLUP	11	63.5	Bin_4116	Bin_4117	4.18	0.75	-0.11	63.25	64.25	18.35	18.45
GL	qGL.BIP-12.1	MR63	NJ	12	38	Bin_4377	M256	5.81	0.63	0.29	37.75	38.25	12.27	12.27	qGL12 in Hu et al. 2011; qGL 12 in Qiu et al. 2017
GL		MR63	SZ	12	45	Bin_4429	Bin_4430	3.16	0.95	0.17	44.75	46.25	17.38	17.42
GL	qGL.BIP-12.2	MR63	XZ	12	78.5	Bin_4526	Bin_4527	3.77	1.06	0.92	77.75	78.75	24.08	24.32	qGL12 in Hu et al. 2011; qGL 12 in Qiu et al. 2017
GL		MR63	HN	12	83.5	Bin_4532	Bin_4533	5.65	3.28	0.68	83.25	83.75	24.83	25.01
GL	qGL.BIP-12.3	MR63	XZ	12	102.5	M265	Bin_4568	6.48	1.06	0.92	102.25	102.5	27.45	27.5	qGL12 in Hu et al. 2011; qGL 12 in Qiu et al. 2017
GW	qGW.BIP-1.1	02428	SY	1	22.5	Bin_69	M6	5.67	13.51	-0.13	21.75	23.75	5.76	5.76	qkw_1.1 in Nelson et al. 2011
GW	qGW.BIP-1.2	MR63	JZ	1	42	Bin_98	Bin_99	4.33	3.14	0.04	41.75	42.25	9.62	9.68
GW		MR63	SZ	1	42	Bin_98	Bin_99	2.66	0.52	0.03	41.75	42.25	9.62	9.68
GW		MR63	BJ	1	55.5	Bin_160	M11	2.6	2.56	0.03	55.25	55.75	14.64	14.64
GW		MR63	BLUP	1	55.5	Bin_160	M11	18.59	6.42	0.04	55.25	55.75	14.64	14.64
GW		MR63	SY	1	55.5	Bin_160	M11	5.2	2.42	0.03	55.25	55.75	14.64	14.64
GW		MR63	NJ	1	59	Bin_181	Bin_182	10.33	4.56	0.06	58.75	59.25	17.93	18.01
GW		MR63	XZ	1	60	Bin_189	M14	3.85	0.8	0.04	59.75	60.25	18.57	18.61
GW		MR63	HN	1	60.5	M14	Bin_190	26.53	10.11	0.11	60.25	60.75	18.61	18.65
GW		02428	BLUP	1	67	M15	Bin_207	3.57	4.58	-0.07	66.25	67.75	21.01	21.11
GW		02428	SZ	1	72.5	Bin_219	M16	6.44	7.11	-0.1	72.25	73.25	22.16	22.17
GW	qGW.BIP-1.3	MR63	HN	1	108.5	M23	Bin_314	7.07	2.39	-0.26	108.25	108.75	28.76	28.83
GW	qGW.BIP-1.4	MR63	SY	1	157.5	Bin_444	Bin_445	4.27	1.83	-0.03	157.25	157.75	41.27	41.32
GW		MR63	BLUP	1	164	M32	Bin_459	10.8	3.34	-0.03	162.75	164.75	42.3	42.36
GW		MR63	JZ	1	164	M32	Bin_459	3.85	2.73	-0.03	162.25	165.25	42.3	42.36
GW		MR63	NJ	1	164	M32	Bin_459	7.17	2.99	-0.04	162.25	165.25	42.3	42.36
GW		MR63	HN	1	171	Bin_468	Bin_469	3.96	1.14	-0.04	170.75	171	43.03	43.06
GW	qGW.BIP-2.1	MR63	SY	2	54.5	M38	Bin_591	12.34	5.8	0.25	54.25	54.75	10.8	11.03	QTL in Jiang et al. 2005
GW		MR63	SZ	2	67.5	Bin_639	Bin_640	16.79	3.77	-0.08	67.25	67.75	19.05	19.16
GW	qGW.BIP-2.2	MR63	SY	2	98.5	Bin_721	Bin_722	7.32	3.23	-0.07	98.25	98.75	24.21	24.25	qGW2b in Hu et al. 2011; qGW2 in Yan et al. 2014; qGW2b in Bai et al. 2010; qkw_2.2 in Nelson et al. 2011; qGW2 in Mei et al. 2012; qGW-2 in Li et al. 2011; qGW2c in Bai et al. 2010
GW		MR63	BLUP	2	112.5	Bin_792	Bin_793	3.64	1.08	-0.02	112.25	112.75	28.27	28.35
GW	qGW.BIP-3.1	02428	BLUP	3	30.5	M61	Bin_1022	3.1	4.23	-0.04	30.25	31.25	5.73	5.84
GW		02428	NJ	3	30.5	M61	Bin_1022	4.43	6.93	-0.07	30.25	30.75	5.73	5.84
GW		02428	SZ	3	30.5	M61	Bin_1022	3.15	3.13	-0.04	29.75	31.25	5.73	5.84
GW		02428	XZ	3	30.5	M61	Bin_1022	3.53	5.58	-0.06	30.25	31.25	5.73	5.84
GW	qGW.BIP-3.2	MR63	SZ	3	147	Bin_1408	Bin_1409	14.89	3.27	-0.08	146.25	147.25	31.62	31.67	qGW3 in Yan et al. 2014
GW		MR63	BJ	3	160	Bin_1455	Bin_1456	7.51	7.83	-0.19	159.75	160.25	34.46	34.51
GW		MR63	BLUP	3	160	Bin_1455	Bin_1456	24.41	8.84	-0.16	159.75	160.25	34.46	34.51
GW		MR63	HN	3	160	Bin_1455	Bin_1456	15.04	5.57	-0.23	159.25	160.25	34.46	34.51
GW		MR63	SY	3	160	Bin_1455	Bin_1456	18.97	9.66	-0.23	159.75	160.25	34.46	34.51
GW		MR63	XZ	3	168	Bin_1485	Bin_1486	7.72	1.64	-0.15	167.25	168.5	36.16	36.2
GW	qGW.BIP-4.1	MR63	HN	4	40	M101	Bin_1584	4.13	1.28	-0.05	39.75	40.25	17.31	17.71	kw4.1 in Swamy et al. 2012
GW		MR63	BLUP	4	41	Bin_1593	Bin_1594	12.78	4.04	-0.05	40.75	41.75	19.05	19.2
GW		MR63	SY	4	43.5	Bin_1595	Bin_1596	10.63	4.87	-0.07	41.75	43.75	19.26	19.3
GW	qGW.BIP-4.2	MR63	XZ	4	81	Bin_1673	Bin_1674	41.75	12.55	-0.29	80.25	81.25	26.49	26.56
GW		MR63	SZ	4	84	Bin_1676	Bin_1677	4.4	0.92	0.09	83.75	84.25	27.06	27.14
GW	qGW.BIP-4.3	02428	BLUP	4	108.5	Bin_1754	M112	6.16	8.59	-0.05	108.25	109.25	32.56	32.57	qGW4 in Hu et al. 2011
GW		02428	NJ	4	108.5	Bin_1754	M112	3.04	4.87	-0.05	107.75	109.25	32.56	32.57
GW		02428	SY	4	108.5	Bin_1754	M112	7.36	11.85	-0.08	108.25	109.25	32.56	32.57
GW		02428	SZ	4	108.5	Bin_1754	M112	8.28	9.03	-0.06	108.25	109.25	32.56	32.57
GW	qGW.BIP-5.1	MR63	BJ	5	28	Bin_1864	Bin_1865	20.13	22.78	-0.11	27.75	28.25	5.14	5.4	qGW5a in Bai et al. 2010; qGW5 in Hu et al. 2011; qGW5 in Qiu et al. 2017; qGW5 in Mei et al. 2012; gb5 in Rabiei 2004; qGW-5-2 in Li et al. 2011; qGW5.1 in Qiu et al. 2015
GW		MR63	BLUP	5	28	Bin_1864	Bin_1865	66.38	38.97	-0.12	27.75	28.25	5.14	5.4
GW		MR63	HN	5	28	Bin_1864	Bin_1865	24.18	9.77	-0.12	27.75	28.25	5.14	5.4
GW		MR63	JZ	5	28	Bin_1864	Bin_1865	30.04	28.5	-0.13	27.75	28.25	5.14	5.4
GW		MR63	NJ	5	28	Bin_1864	Bin_1865	9.67	4.18	-0.07	27.75	28.25	5.14	5.4
GW		MR63	SY	5	28	Bin_1864	Bin_1865	47.05	32.58	-0.14	27.75	28.25	5.14	5.4
GW		MR63	SZ	5	28	Bin_1864	Bin_1865	92.26	51.4	-0.29	27.75	28.25	5.14	5.4
GW		02428	BLUP	5	28.5	Bin_1866	M117	19.69	34.27	-0.12	28.25	29.25	5.43	5.43
GW		02428	JZ	5	28.5	Bin_1866	M117	9.3	17.63	-0.12	28.25	29.25	5.43	5.43
GW		02428	NJ	5	28.5	Bin_1866	M117	16.87	33.08	-0.14	28.25	29.25	5.43	5.43
GW		02428	SY	5	28.5	Bin_1866	M117	11.79	21.45	-0.12	28.25	29.25	5.43	5.43
GW		02428	SZ	5	28.5	Bin_1866	M117	25.67	36.47	-0.15	28.25	28.75	5.43	5.43
GW		02428	XZ	5	28.5	Bin_1866	M117	14.58	27.24	-0.12	28.25	29.25	5.43	5.43
GW		MR63	XZ	5	31	Bin_1869	Bin_1870	25.01	6.33	-0.12	30.75	31.25	5.88	5.97
GW	qGW.BIP-5.2	MR63	HN	5	66.5	Bin_1889	M120	5.49	2.39	-0.26	66.25	67.25	9.53	10.19	kw5.1 in Swamy et al. 2012
GW		MR63	NJ	5	72	M121	Bin_1890	2.6	2.76	-0.13	68.25	80.75	10.87	11.28
GW		MR63	XZ	5	73	M121	Bin_1890	2.93	1.53	-0.13	68.25	81.75	10.87	11.28
GW	qGW.BIP-5.3	MR63	HN	5	105	M123	Bin_1892	5.58	2.39	-0.26	103.75	105.25	12.25	12.81	kw5.1 in Swamy et al. 2012
GW		MR63	BJ	5	106.5	M123	Bin_1892	2.55	6.75	0.14	103.75	111.75	12.25	12.81
GW		MR63	XZ	5	112.5	M123	Bin_1892	2.76	1.56	-0.12	110.75	118.75	12.25	12.81
GW	qGW.BIP-5.4	MR63	SZ	5	137.5	M127	Bin_1923	3.65	0.72	-0.05	135.25	138.75	17.03	17.06	kw5.1 in Swamy et al. 2012; QGw5 in Zheng et al. 2007
GW	qGW.BIP-5.5	MR63	BJ	5	179.5	Bin_2026	Bin_2027	4.18	4.71	0.04	177.25	180.75	24.99	25.13	qGW5c in Bai et al. 2010; qGW-5-1 in Li et al. 2011
GW		MR63	SY	5	180.5	Bin_2026	Bin_2027	13.27	6.36	0.06	179.25	180.75	24.99	25.13
GW		MR63	HN	5	183	Bin_2039	Bin_2040	9.71	2.98	0.05	182.75	183.75	26.09	26.29
GW		MR63	NJ	5	184	Bin_2041	Bin_2042	5.18	2.18	0.04	183.75	184.25	26.33	26.37
GW	qGW.BIP-7	MR63	NJ	7	100	Bin_2847	Bin_2848	34.1	19.13	-0.17	99.25	100.25	28.4	28.43	QGw7 in Zheng et al. 2007
GW	qGW.BIP-8	MR63	HN	8	12	M180	Bin_2910	2.98	1.32	-0.11	11.75	12.25	1.54	1.59	qGW8a in Hu et al. 2011; kw8.1 in Swamy et al. 2012; qkw_8.1 in Nelson et al. 2011
GW		MR63	NJ	8	23	Bin_2948	Bin_2949	22.86	12.23	-0.18	22.25	24.75	4.12	4.46
GW	qGW.BIP-9.1	MR63	HN	9	8.5	M194	Bin_3228	5.89	1.81	0.07	8.25	8.75	4.45	4.53
GW		MR63	NJ	9	26.5	Bin_3296	Bin_3297	11.92	5.22	0.12	25.75	26.75	9.33	9.41
GW	qGW.BIP-9.2	02428	JZ	9	83	Bin_3506	M207	4.03	8.03	-0.08	82.75	83.75	21.87	21.92	qGW9b in Jiang et al. 2005
GW		MR63	BLUP	9	86.5	Bin_3518	M208	5.06	1.48	-0.02	86.25	87.25	22.55	22.57
GW		MR63	JZ	9	86.5	Bin_3518	M208	3.09	2.19	-0.04	86.25	87.25	22.55	22.57
GW		MR63	SZ	9	89	Bin_3519	Bin_3520	6.94	1.4	-0.05	87.75	89.25	22.59	22.63
GW	qGW.BIP-10.1	MR63	SZ	10	20.5	M213	Bin_3618	5.36	1.08	-0.04	18.75	21.75	6.38	6.6
GW	qGW.BIP-10.2	MR63	HN	10	61	M222	Bin_3786	3.9	2.39	-0.26	60.25	61.25	17.55	17.6	qGW-10 in Zhao et al. 2011; qkw_10.1 in Nelson et al. 2011
GW		MR63	XZ	10	72	Bin_3811	Bin_3812	34.91	9.87	-0.19	71.25	72.25	19.23	19.27
GW	qGW.BIP-10.3	02428	XZ	10	98.5	Bin_3874	M227	4.73	7.62	-0.06	97.75	99.75	23.08	23.09	qGW-10 in Zhao et al. 2011; qkw_10.1 in Nelson et al. 2011
GW	qGW.BIP-11.1	MR63	NJ	11	9	Bin_3888	Bin_3889	3.54	1.42	0.04	8.75	10.25	1.6	1.76
GW		MR63	HN	11	11	M229	Bin_3890	5.77	2.39	-0.26	10.75	11.25	1.79	1.87
GW	qGW.BIP-11.2	MR63	BLUP	11	75.5	Bin_4138	Bin_4139	3.22	0.92	0.03	69.75	75.75	19.83	19.99	QTL in Jiang et al. 2005
GW	qGW.BIP-12.1	MR63	HN	12	13	M250	Bin_4289	9.03	2.76	-0.08	12.25	15.25	2.74	2.93	kw12.1 in Li et al. 2004
GW		MR63	SY	12	14.5	Bin_4289	Bin_4290	5.9	2.88	-0.05	12.75	16.75	2.93	3.07
GW	qGW.BIP-12.2	MR63	JZ	12	33	Bin_4366	M254	3.74	3.74	0.09	31.75	34.75	10.17	10.25
GW		MR63	NJ	12	33.5	M254	Bin_4367	4.87	2.01	0.1	31.75	34.75	10.17	10.43
GW		MR63	BLUP	12	38	Bin_4377	M256	9.57	3.1	0.05	37.75	38.25	12.27	12.27
GW	qGW.BIP-12.3	MR63	HN	12	79.5	Bin_4527	M263	5.78	2.39	-0.26	78.75	79.75	24.32	24.44
GW		02428	BLUP	12	81.5	M263	Bin_4528	9.75	14.25	-0.06	80.25	81.75	24.44	24.51
GW		02428	JZ	12	81.5	M263	Bin_4528	9.26	16.35	-0.09	80.25	81.75	24.44	24.51
GW		02428	XZ	12	81.5	M263	Bin_4528	9.29	15.72	-0.07	80.25	81.75	24.44	24.51
GW		02428	SZ	12	88.5	Bin_4535	M264	8.96	10.18	-0.06	87.25	88.75	25.26	25.29
GW		02428	NJ	12	89	Bin_4535	M264	6.9	10.8	-0.06	87.25	89.75	25.26	25.29
GW		02428	SY	12	89	Bin_4535	M264	6	8.81	-0.06	87.75	89.75	25.26	25.29
BR	qBR.BIP-1.1	MR63	SZ	1	16.5	M5	Bin_49	3.26	0.52	1.76	15.75	16.75	4.65	4.68
BR	qBR.BIP-1.2	02428	NJ	1	47	M8	Bin_127	4.07	3.7	-0.82	46.25	47.25	11.52	11.61
BR	qBR.BIP-1.3	02428	BLUP	1	70.5	Bin_216	Bin_217	3.27	4.12	-0.21	70.25	70.75	21.92	22.02
BR	qBR.BIP-1.4	MR63	SZ	1	97	Bin_282	M21	3.87	1.52	6.16	96.75	97.25	26.65	26.66
BR		MR63	SY	1	98	M21	Bin_283	2.71	0.83	4.21	97.75	98.25	26.66	26.74
BR		MR63	BJ	1	108.5	M23	Bin_314	2.5	1.82	3.11	107.75	108.75	28.76	28.83
BR	qBR.BIP-1.5	MR63	BLUP	1	140	Bin_429	Bin_430	3.76	2.77	0.21	139.75	140.75	37.88	38.57	br1 in Aluko et al. 2004
BR	qBR.BIP-1.6	MR63	BJ	1	168	Bin_465	M33	4.18	2.42	2.33	167.75	169.25	42.83	42.88
BR		MR63	SZ	1	168.5	Bin_465	M33	3.3	1.29	6.97	168.25	169.25	42.83	42.88
BR	qBR.BIP-2.1	02428	NJ	2	0	Bin_477	Bin_478	5.61	4.92	-0.74	0	0.25	0.3	0.33
BR		02428	BLUP	2	16.5	Bin_525	Bin_526	5.27	7.65	-0.22	16.25	16.75	4.11	4.23
BR	qBR.BIP-2.2	02428	BLUP	2	85.5	Bin_685	M42	3.53	5.06	0.15	85.25	86.25	21.85	21.85
BR	qBR.BIP-2.3	MR63	JZ	2	104.5	Bin_743	M46	11.48	0.31	12.08	104.25	104.75	25.39	25.4	qBRR2.2 in Qiu et al. 2015; qBRR2 in Mei et al. 2012
BR		MR63	XZ	2	113	M49	Bin_794	3.99	2.05	-1.27	112.75	113.75	28.33	28.46
BR	qBR.BIP-2.4	MR63	BLUP	2	135.5	Bin_870	M53	3.04	4.27	0.66	135.25	135.75	32.85	32.88
BR		MR63	HN	2	146	Bin_894	Bin_895	7.54	6.33	1.85	145.25	146.25	34.19	34.24
BR	qBR.BIP-3.1	MR63	BLUP	3	4.5	Bin_931	Bin_932	5.34	4.15	0.58	3.75	5.25	0.47	0.5	qBPBR3 in Liu et al. 2007; br3 in Kepiro et al. 2008
BR		MR63	HN	3	6	Bin_943	Bin_944	5.24	4.32	2.67	5.75	7.25	1.15	1.19
BR		MR63	NJ	3	23	Bin_992	Bin_993	4.59	0.89	1.54	22.75	24.25	3.98	4.05
BR	qBR.BIP-3.2	02428	XZ	3	87	M71	Bin_1177	2.67	5.42	0.8	85.75	87.75	15.91	15.94	qBRR3.1 in Mei et al. 2012
BR	qBR.BIP-3.3	02428	BLUP	3	114.5	Bin_1304	M78	3.67	5.89	0.2	114.25	115.25	25.8	25.81
BR		02428	NJ	3	130.5	Bin_1339	Bin_1340	14.65	14.27	-1.35	130.25	130.75	27.71	27.74
BR	qBR.BIP-4.1	MR63	NJ	4	2.5	M89	Bin_1497	7	2.18	5.32	2.25	2.75	0.46	0.51
BR	qBR.BIP-4.2	02428	BLUP	4	23.5	Bin_1556	M93	4.05	6.36	0.16	23.25	24.25	6.95	7.02
BR	qBR.BIP-5.1	MR63	BLUP	5	30	Bin_1868	Bin_1869	6.41	5.04	-0.39	29.75	30.75	5.69	5.88	qBRR5 in Mei et al. 2012
BR		MR63	HN	5	30.5	Bin_1868	Bin_1869	2.71	2.24	-1.16	29.75	31.25	5.69	5.88
BR	qBR.BIP-5.2	MR63	HN	5	74.5	M121	Bin_1890	2.86	7.55	3.46	69.25	80.75	10.87	11.28
BR		MR63	JZ	5	74.5	M121	Bin_1890	22.06	0.37	10	69.75	80.75	10.87	11.28
BR	qBR.BIP-5.3	MR63	HN	5	112	M123	Bin_1892	2.66	7.48	3.44	107.25	117.75	12.25	12.81
BR		MR63	JZ	5	112	M123	Bin_1892	21.86	0.37	10	106.75	117.25	12.25	12.81
BR	qBR.BIP-5.4	MR63	BLUP	5	184	Bin_2041	Bin_2042	17.94	15.95	0.52	183.75	184.25	26.33	26.37	qBR5 in Luo et al. 2014
BR		MR63	HN	5	184	Bin_2041	Bin_2042	6.4	5.4	1.35	183.75	184.25	26.33	26.37
BR	qBR.BIP-6.1	MR63	XZ	6	39	Bin_2105	Bin_2106	5.1	2.62	-1.54	36.75	39.75	2.71	3.12	qBRR6 in Mei et al. 2012; QBr6 in Zheng et al. 2007
BR	qBR.BIP-6.2	02428	SZ	6	101.5	M153	Bin_2361	2.65	4.86	-1.07	101.25	102.75	23.52	23.58
BR		MR63	BLUP	6	120	Bin_2416	Bin_2417	6.92	6.04	0.43	119.75	120.25	26.4	26.44
BR	qBR.BIP-7	MR63	JZ	7	97.5	M177	Bin_2847	13.94	0.34	11.44	97.25	98.25	28.38	28.4	QBr7 in Zheng etl. 2007; QBRR7.1 in Qiu et al. 2015
BR	qBR.BIP-8	MR63	XZ	8	30	Bin_2958	Bin_2959	19.27	13.33	3.35	29.75	30.25	5.17	5.21	br8 in Aluko et al. 2004; qBRR8 in Mei et al. 2012
BR	qBR.BIP-9	02428	BLUP	9	57.5	Bin_3421	M203	4.76	6.48	-0.16	57.25	57.75	17.21	17.21	qBR9 in Li et al. 2009
BR	qBR.BIP-10	MR63	JZ	10	60.5	M222	Bin_3786	8.21	0.3	12.44	60.25	60.75	17.55	17.6	qBRR10 in Mei et al. 2012
BR	qBR.BIP-11.1	MR63	JZ	11	26	M231	Bin_3917	12.68	0.31	12.31	25.75	26.25	3.66	3.7
BR		MR63	NJ	11	38	Bin_3960	Bin_3961	8.54	2.19	5.33	37.75	38.75	6.86	6.95
BR		MR63	SZ	11	38	Bin_3960	Bin_3961	4.86	1.43	6.82	37.75	38.75	6.86	6.95
BR		MR63	SY	11	38.5	Bin_3960	Bin_3961	2.92	0.67	3.99	37.75	39.25	6.86	6.95
BR	qBR.BIP-11.2	MR63	JZ	11	54.5	Bin_4050	M241	12.32	0.3	12.43	54.25	54.75	14.04	14.07
BR	qBR.BIP-12	MR63	XZ	12	34	M254	Bin_4367	25.04	17.06	5.76	33.75	34.75	10.17	10.43
BR		MR63	JZ	12	34.5	M254	Bin_4367	10.35	0.34	9.99	33.75	35.25	10.17	10.43
MR	qMR.BIP-1.1	MR63	SZ	1	16.5	M5	Bin_49	4.53	5.05	2.27	15.75	16.75	4.65	4.68	qMRR1.1 in Qiu et al. 2015
MR	qMR.BIP-1.2	MR63	BLUP	1	140	Bin_429	Bin_430	5.64	6.12	0.29	139.75	140.75	37.88	38.57	QMr1 in Zheng et al. 2007
MR		MR63	HN	1	145.5	Bin_434	Bin_435	2.98	2.66	0.9	145.25	148.25	39.85	40.38
MR	qMR.BIP-2.1	02428	BLUP	2	81	M41	Bin_669	5.82	9	0.28	80.75	81.25	20.85	20.92
MR		02428	XZ	2	81	M41	Bin_669	4.87	7.54	1.05	80.75	81.25	20.85	20.92
MR	qMR.BIP-2.2	02428	BLUP	2	104	Bin_743	M46	6.05	10.48	-0.33	103.75	104.25	25.39	25.4	qMRR2.1 in Qiu et al. 2015
MR		02428	XZ	2	104	Bin_743	M46	4.49	9.01	-1.26	103.75	104.25	25.39	25.4
MR		MR63	JZ	2	104.5	Bin_743	M46	4.42	0.46	9.45	104.25	104.75	25.39	25.4
MR		MR63	XZ	2	112.5	Bin_792	Bin_793	4.24	3.83	-1.42	112.25	112.75	28.27	28.35
MR	qMR.BIP-2.3	MR63	HN	2	130	Bin_840	Bin_841	6.13	5.67	1.59	129.75	130.25	31.22	31.26
MR		MR63	BLUP	2	148.5	Bin_906	M55	7.44	8.21	0.38	147.75	149.25	34.88	34.9
MR	qMR.BIP-3.1	02428	XZ	3	2.5	M57	Bin_931	4.38	6.24	1.25	1.75	3.25	0.44	0.47
MR		MR63	HN	3	5	Bin_932	Bin_933	4.08	3.84	2.2	3.75	5.25	0.5	0.53
MR		MR63	NJ	3	23	Bin_992	Bin_993	5.84	10.5	1.57	22.75	23.75	3.98	4.05
MR	qMR.BIP-3.2	02428	XZ	3	113	Bin_1293	Bin_1294	5.3	6.9	1.28	112.25	113.75	25.16	25.21
MR		02428	BLUP	3	115	M78	Bin_1305	4.72	6.63	0.31	114.25	115.25	25.8	25.86
MR		02428	NJ	3	130.5	Bin_1339	Bin_1340	3.83	7.53	-0.91	130.25	130.75	27.71	27.74
MR	qMR.BIP-3.3	02428	SY	3	150	Bin_1422	Bin_1423	9.1	10.27	-1.64	149.75	150.75	32.47	32.51
MR	qMR.BIP-4	02428	SZ	4	93	M109	Bin_1703	3.25	7.69	1.02	92.75	93.25	28.75	28.81
MR	qMR.BIP-5.1	MR63	HN	5	73.5	M121	Bin_1890	2.68	7.13	3.39	68.75	81.25	10.87	11.28	mp5.1, mp5.2 and mp5.3 in Swamy et al. 2012
MR		MR63	JZ	5	75	M121	Bin_1890	19.01	0.59	8.53	70.25	80.75	10.87	11.28
MR	qMR.BIP-5.2	MR63	JZ	5	112	M123	Bin_1892	18.79	0.59	8.53	107.25	116.75	12.25	12.81	mp5.1 and mp5.3 in Swamy et al. 2012
MR		02428	SY	5	125.5	Bin_1895	Bin_1896	2.94	3.08	0.89	124.75	125.75	13.75	14.02
MR	qMR.BIP-5.3	MR63	HN	5	184	Bin_2041	Bin_2042	9.05	8.83	1.53	183.75	184.25	26.33	26.37
MR		MR63	BLUP	5	185	Bin_2050	M132	19.15	23.87	0.61	184.75	185.25	26.91	26.91	mp5.3 in Swamy et al. 2012; mr5 in Aluko et al. 2004
MR		MR63	BJ	5	186	Bin_2054	Bin_2055	5.33	6.53	0.85	185.75	186.25	27.14	27.23
MR		MR63	SZ	5	189	Bin_2062	Bin_2063	5.37	5.84	1.7	188.75	189.25	27.6	27.65
MR		MR63	XZ	5	189	Bin_2062	Bin_2063	9.2	8.68	1.27	188.75	189.25	27.6	27.65
MR		MR63	SY	5	191	Bin_2067	Bin_2068	2.98	5.98	0.8	190.25	191.25	27.89	27.94
MR		MR63	NJ	5	194.5	Bin_2072	Bin_2073	4.01	7.22	0.75	194.25	194.75	28.14	28.18
MR	qMR.BIP-6.1	02428	NJ	6	25	M138	Bin_2105	3.24	6.33	-0.63	23.75	28.75	2.34	2.71	qMR6b in Hu et al. 2011; qMRR6 in Mei et al. 2012; QMr6 in Zheng et al. 2007
MR	qMR.BIP-6.2	MR63	BLUP	6	120	Bin_2416	Bin_2417	3.95	4.36	0.34	119.75	120.25	26.4	26.44	QMr7 in Zheng et al. 2007; qMR7 in Luo et al. 2014
MR	qMR.BIP-7	MR63	JZ	7	97.5	M177	Bin_2847	7.81	0.53	8.96	97.25	98.25	28.38	28.4
MR	qMR.BIP-8	MR63	XZ	8	30	Bin_2958	Bin_2959	28.8	34.16	4.39	29.75	30.25	5.17	5.21
MR	qMR.BIP-10	MR63	HN	10	61	M222	Bin_3786	2.7	3.93	3.16	60.75	61.75	17.55	17.6
MR		MR63	XZ	10	61	M222	Bin_3786	3.04	5.15	3.06	60.75	61.25	17.55	17.6
MR	qMR.BIP-11.1	MR63	JZ	11	26	M231	Bin_3917	5.29	0.44	9.65	25.75	26.25	3.66	3.7	qMRR11.1 in Qiu et al. 2015
MR		MR63	SZ	11	38	Bin_3960	Bin_3961	2.91	8.22	6.78	37.75	38.75	6.86	6.95
MR	qMR.BIP-11.2	MR63	JZ	11	54.5	Bin_4050	M241	5.08	0.22	10.83	54.25	54.75	14.04	14.07
MR	qMR.BIP-11.3	02428	BLUP	11	76	Bin_4140	Bin_4141	3.17	3.91	0.2	75.75	79.75	20.23	20.48
MR	qMR.BIP-12	MR63	XZ	12	33.5	M254	Bin_4367	3.06	2.79	2.04	31.75	34.75	10.17	10.43
MR		MR63	JZ	12	34.5	M254	Bin_4367	7.99	0.58	8	33.75	34.75	10.17	10.43
MR		MR63	BLUP	12	37.5	Bin_4372	M255	4.19	4.61	0.58	37.25	37.75	11.36	11.42
HR	qHR.BIP-1.1	MR63	XZ	1	108.5	M23	Bin_314	2.62	3.55	-5.91	108.25	108.75	28.76	28.83	qHR1 in Hu et al. 2011
HR		MR63	BLUP	1	109	M23	Bin_314	2.78	4.19	-1.17	107.75	109.75	28.76	28.83
HR	qHR.BIP-1.2	MR63	BLUP	1	161.5	Bin_456	Bin_457	3.28	2.54	0.58	160.75	161.75	42.15	42.23	qhr_1.1 in Nelson et al. 2011; QTL in Hao et al. 2009
HR		MR63	BJ	1	162	Bin_457	Bin_458	3.59	0.74	1.3	161.25	162.25	42.23	42.28
HR		MR63	XZ	1	162	Bin_457	Bin_458	3	1.76	1.57	161.25	162.25	42.23	42.28
HR		MR63	NJ	1	164	M32	Bin_459	4.91	4.96	2.26	162.25	165.25	42.3	42.36
HR	qHR.BIP-2.1	MR63	NJ	2	98	Bin_716	Bin_717	2.99	3.01	-3.31	96.75	98.25	23.8	23.92
HR		MR63	XZ	2	98	Bin_716	Bin_717	4.37	2.71	-3.61	97.25	98.25	23.8	23.92
HR		MR63	BLUP	2	102.5	Bin_734	Bin_735	3.77	2.94	-1.13	101.25	102.75	24.97	25.02
HR		02428	SZ	2	110.5	Bin_777	Bin_778	4.44	9.24	-2.75	110.25	110.75	27.33	27.38
HR		02428	JZ	2	111.5	M48	Bin_782	4.32	7.4	-3.19	111.25	111.75	27.59	27.61
HR	qHR.BIP-2.2	MR63	NJ	2	149.5	M55	Bin_907	3.24	3.35	-2.23	148.75	149.75	34.88	34.94
HR	qHR.BIP-3.1	MR63	JZ	3	47	Bin_1077	Bin_1078	2.91	6.03	-4.16	46.25	47.75	9.52	9.73	hr3 in Alulo et al. 2004; qHMR3 in Li et al. 2009; qHR3.1 in Luo et al. 2014
HR		MR63	SY	3	54	M67	Bin_1110	2.87	3.69	-3.82	53.75	54.75	11.61	11.68
HR	qHR.BIP-3.2	02428	NJ	3	79	Bin_1161	M70	3.14	2.05	-2.31	78.25	79.75	14.99	15.02	qHRR3 in Mei et al. 2012
HR		MR63	SZ	3	93	Bin_1189	M72	3.84	7.02	-5	91.75	93.75	16.74	16.75
HR		MR63	BLUP	3	98.5	M74	Bin_1234	6.92	5.61	-1.49	97.75	99.25	21.35	21.39
HR	qHR.BIP-3.3	02428	NJ	3	130	Bin_1338	Bin_1339	24.4	20.52	-7.58	129.25	130.25	27.67	27.71	qHR3.2 in Luo et al. 2014
HR	qHR.BIP-4.1	MR63	SY	4	17	Bin_1527	Bin_1528	7.92	10.75	5.48	16.25	17.25	4.32	4.41
HR		MR63	XZ	4	32.5	M99	Bin_1575	5.22	3.25	3.22	31.25	33.25	14.6	15.27
HR	qHR.BIP-4.2	MR63	SZ	4	54	Bin_1620	Bin_1621	2.62	4.81	2.62	53.75	54.25	21.06	21.12
HR	qHR.BIP-4.3	MR63	XZ	4	83.5	Bin_1675	Bin_1676	16.86	11.5	10.88	82.25	84.25	26.79	27.06	qHMRR4.1 in Qiu et al. 2015
HR	qHR.BIP-5.1	MR63	NJ	5	7.5	Bin_1817	Bin_1818	7.27	8.07	3.24	7.25	7.75	0.87	0.97	qHRR5 in Mei et al. 2012
HR		MR63	BLUP	5	9.5	Bin_1822	Bin_1823	6.19	4.95	0.92	9.25	9.75	1.23	1.27
HR		MR63	SY	5	14	Bin_1836	Bin_1837	10.67	15.75	4.05	13.75	14.25	2.06	2.1
HR		MR63	XZ	5	20	Bin_1847	Bin_1848	14.3	9.48	3.9	19.25	20.25	3.13	3.22
HR	qHR.BIP-5.2	MR63	XZ	5	50.5	Bin_1888	M119	10.63	7.01	-5.65	49.75	51.25	8.85	8.95	qHR5b in Hu et al. 2011
HR	qHR.BIP-5.3	MR63	XZ	5	134	Bin_1920	Bin_1921	3.51	2.12	3.79	133.75	134.75	16.73	16.87	qHR5b in Hu et al. 2011
HR	qHR.BIP-6	MR63	XZ	6	68	Bin_2153	Bin_2154	10.94	7.36	-3.25	67.75	68.25	7.87	7.94
HR	qHR.BIP-7.1	MR63	BJ	7	20.5	Bin_2509	Bin_2510	3.81	0.87	2.02	20.25	20.75	3.62	3.66
HR		MR63	XZ	7	30	Bin_2533	Bin_2534	4.33	2.58	-2.51	29.25	30.25	5.69	5.81
HR	qHR.BIP-7.2	02428	SZ	7	86.5	M174	Bin_2803	7.24	15.85	-5.43	86.25	86.75	25.44	25.51
HR	qHR.BIP-8.1	MR63	BJ	8	17.5	Bin_2928	Bin_2929	68.17	30.22	-9.41	17.25	17.75	2.64	2.69	qHMRR8.1 in Qiu et al. 2015; QTL in Jiang et al. 2005
HR	qHR.BIP-8.2	MR63	NJ	8	44.5	Bin_3046	Bin_3047	19.98	23.58	8.17	44.25	44.75	14.1	14.53	hr8 in Alulo et al. 2004
HR	qHR.BIP-10.1	MR63	SY	10	62.5	Bin_3786	Bin_3787	6.26	8.39	-5.08	61.75	64.75	17.6	17.8	qHR10 in Luo et al. 2014; qhr_10.1 in Nelson et al. 2011
HR	qHR.BIP-10.2	MR63	XZ	10	86	Bin_3856	Bin_3857	3.65	2.16	2.5	84.25	86.25	21.93	22.03	qhr_10.1 in Nelson et al. 2011
HR		MR63	BJ	10	93.5	Bin_3862	M226	13.41	3.46	4.65	92.75	94.25	22.37	22.5
HR		MR63	BLUP	10	93.5	Bin_3862	M226	26.46	27.36	3.13	93.25	94.25	22.37	22.5
HR		02428	JZ	10	98.5	Bin_3874	M227	5.27	9.34	-4.15	98.25	99.25	23.08	23.09
HR	qHR.BIP-11	MR63	SY	11	12.5	M229	Bin_3890	3.38	4.46	2.19	11.75	12.75	1.79	1.87
HR	qHR.BIP-12	MR63	BLUP	12	9	Bin_4279	Bin_4280	8.43	6.89	1.25	7.25	9.25	2.23	2.28
Note: GL, grain length; GW, grain width; BR, brown rice rate; MR, milled rice rate; HR, head rice rate.
a Percentage of phenotypic variance explained; b Additive effect
LeftCI and rightCI were the left and right positions of confidence interval with one-LOD drop.

## Sheet: Table S3
Table S5 Detail information of all QTLs detected by REG
Trait	QTL	Population	Environment	Chromosome	Position (cM)	LeftMarker	RightMarker	LOD	Physical position of leftMarker (Mb)	Physical position of right marker (Mb)	Reference QTL
GL	qGL.REG-1.1	MR63	SY	1	14.5	Bin_41	Bin_42	19.9	4.18	4.25	qGL1 in Yan et al. 2014
GL	qGL.REG-1.2	MR63	BJ	1	36.5	Bin_91	Bin_92	27.9	8.5	8.96	qGL1 in Yan et al. 2014; qGL1 in Hu et al. 2011
GL	qGL.REG-1.3	02428	JZ	1	114	M25	Bin_329	21.8	30.06	30.2
GL		02428	NJ	1	114	M25	Bin_329	16.5	30.06	30.2
GL		02428	XZ	1	114	M25	Bin_329	20.1	30.06	30.2
GL	qGL.REG-1.4	MR63	HN	1	128.45	Bin_384	Bin_385	30.5	34.5	34.54
GL		MR63	JZ	1	138.05	Bin_418	Bin_419	278	37.2	37.25
GL		MR63	BLUP	1	138.5	Bin_420	Bin_421	368	37.29	37.34
GL		MR63	NJ	1	138.5	Bin_420	Bin_421	31.2	37.29	37.34
GL		MR63	SZ	1	142	Bin_430	Bin_431	28.8	38.57	39.28
GL		MR63	XZ	1	143	Bin_430	Bin_431	252	38.57	39.28
GL	qGL.REG-1.5	02428	BLUP	1	163.9	Bin_458	M32	29.3	42.28	42.3	qGL1 in Mei et al. 2012
GL		02428	SY	1	163.9	Bin_458	M32	18.9	42.28	42.3
GL		02428	SZ	1	163.9	Bin_458	M32	25.3	42.28	42.3
GL	qGL.REG-2.1	MR63	XZ	2	3.39	Bin_487	Bin_488	251	0.83	0.91	qGL2 in Hu et al. 2011; qGL-2 in Li et al. 2011
GL		MR63	HN	2	6.5	Bin_499	M34	49.1	1.77	2.02
GL		02428	SY	2	8.5	M34	Bin_500	18.3	2.02	2.12
GL		MR63	BJ	2	11	Bin_509	Bin_510	39	2.91	2.96
GL		02428	BLUP	2	18.8	M36	Bin_531	20.8	4.39	4.42
GL		02428	NJ	2	18.8	M36	Bin_531	21.2	4.39	4.42
GL		02428	SZ	2	18.8	M36	Bin_531	17.9	4.39	4.42
GL	qGL.REG-2.2	02428	JZ	2	46	Bin_576	M37	14	8.6	8.74	qGL2 in Mei et al. 2012; gl2 in Rabiei et al. 2004
GL		02428	XZ	2	46.03	M37	Bin_577	24.1	8.74	8.75
GL		MR63	SZ	2	50.3	Bin_582	Bin_583	28.9	10.15	10.25
GL		MR63	BLUP	2	57	M39	Bin_599	372	11.55	12.24
GL		MR63	NJ	2	57	M39	Bin_599	26.3	11.55	12.24
GL		MR63	SY	2	57	M39	Bin_599	36.6	11.55	12.24
GL	qGL.REG-2.3	MR63	JZ	2	80.74	M41	Bin_669	696	20.85	20.92	gl2 in Rabiei et al. 2004
GL	qGL.REG-3.1	MR63	HN	3	1.33	Bin_930	M57	39.2	0.41	0.44	qkl_3.1 in Nelson et al. 2011
GL	qGL.REG-3.2	02428	SZ	3	79.2	M70	Bin_1162	46.1	15.02	15.07	qGL-3 in Li et al. 2011; qGL3a in Bai et al. 2010; qGL 3 in Mei et al. 2012; qGL 3.1 in Qiu et al. 2015; qGL-3 in Zhao et al. 2011
GL		02428	BLUP	3	93.7	M72	Bin_1190	49.6	16.75	16.79
GL		02428	JZ	3	93.7	M72	Bin_1190	39.4	16.75	16.79
GL		02428	NJ	3	93.7	M72	Bin_1190	61	16.75	16.79
GL		MR63	JZ	3	95	Bin_1192	Bin_1193	282	16.98	17.14
GL		MR63	NJ	3	95	Bin_1192	Bin_1193	38	16.98	17.14
GL		MR63	SY	3	95	Bin_1192	Bin_1193	50.1	16.98	17.14
GL		MR63	SZ	3	95	Bin_1192	Bin_1193	47.5	16.98	17.14
GL		MR63	XZ	3	95.5	Bin_1201	M73	258	17.78	17.85
GL		MR63	BJ	3	97.5	Bin_1233	M74	52.1	21.34	21.35
GL		MR63	BLUP	3	97.5	Bin_1233	M74	395	21.34	21.35
GL	qGL.REG-3.3	02428	XZ	3	114.9	M78	Bin_1305	35.2	25.8	25.86	qkl_3.2 in Nelson et al. 2011; qGL3b in Bai et al. 2010
GL		02428	SY	3	123.3	M79	Bin_1323	35.6	26.86	26.93
GL	qGL.REG-4.1	02428	XZ	4	70.41	M104	Bin_1646	51.2	23.32	23.46
GL		MR63	BJ	4	82.4	Bin_1674	Bin_1675	29.4	26.56	26.79
GL		02428	BLUP	4	86	M107	Bin_1681	43.8	27.29	27.36
GL		02428	JZ	4	86	M107	Bin_1681	34.4	27.29	27.36
GL		02428	SY	4	86	M107	Bin_1681	26.1	27.29	27.36
GL		02428	SZ	4	86	M107	Bin_1681	38.1	27.29	27.36
GL	qGL.REG-4.2	MR63	XZ	4	95.75	M110	Bin_1720	251	29.64	29.81	qGL4 in Hu et al. 2011; qGL-4b in Zhao et al. 2011; qkl_4.1 in Nelson et al. 2011
GL		MR63	BLUP	4	95.8	M110	Bin_1720	370	29.64	29.81
GL		MR63	NJ	4	95.8	M110	Bin_1720	14.7	29.64	29.81
GL		MR63	SZ	4	95.8	M110	Bin_1720	30.5	29.64	29.81
GL		MR63	JZ	4	96.5	Bin_1720	Bin_1721	275	29.81	29.88
GL		MR63	SY	4	105.5	Bin_1746	M111	27.6	31.62	31.63
GL		MR63	HN	4	105.52	M111	Bin_1747	35	31.62	31.74
GL		02428	NJ	4	111.8	Bin_1764	M113	34.1	33.28	33.29
GL	qGL.REG-5.1	02428	BLUP	5	4.5	Bin_1812	M115	19.6	0.59	0.61	qGL5 in Qiu et al. 2017
GL		02428	XZ	5	4.57	M115	Bin_1813	16.5	0.59	0.66
GL		02428	JZ	5	5	M115	Bin_1813	14.6	0.59	0.66
GL		02428	NJ	5	5	M115	Bin_1813	16.8	0.59	0.66
GL	qGL.REG-5.2	MR63	HN	5	42.4	Bin_1885	M118	30	7.31	7.55	gl5 in Rabiei et al. 2014; GL-5 in Li et al. 2011
GL	qGL.REG-5.3	MR63	BJ	5	103.6	M123	Bin_1892	462.7	12.25	12.81
GL	qGL.REG-5.4	MR63	XZ	5	126.84	M125	Bin_1901	651	15.55	15.64	qGL5 in Hu et al. 2011
GL	qGL.REG-5.5	02428	SY	5	173.7	Bin_2008	M131	26.4	23.69	23.73
GL		MR63	BLUP	5	180	Bin_2026	Bin_2027	363	24.99	25.13
GL		MR63	SY	5	180	Bin_2026	Bin_2027	24.2	24.99	25.13
GL		MR63	JZ	5	180.55	Bin_2031	Bin_2032	268	25.54	25.59
GL		MR63	SZ	5	180.6	Bin_2031	Bin_2032	24.9	25.54	25.59
GL		MR63	NJ	5	182.8	Bin_2038	Bin_2039	14.4	25.88	26.09
GL	qGL.REG-5.6	02428	SZ	5	199.5	Bin_2095	M135	18.6	29.46	29.47
GL	qGL.REG-6.1	MR63	NJ	6	13.5	Bin_2103	M136	12.5	0.42	1.07	QTL in Tan et al. 2000
GL		MR63	BLUP	6	14.5	Bin_2103	M136	360	0.42	1.07
GL		MR63	JZ	6	15.26	M136	M137	683	0.42	1.44
GL		MR63	SY	6	15.3	M136	M137	17.5	0.42	1.44
GL		MR63	SZ	6	15.3	M136	M137	18.3	0.42	1.44
GL		MR63	XZ	6	16	M136	M137	243	0.42	1.44
GL		02428	SZ	6	22	M137	Bin_2104	23.3	1.44	2.08
GL		02428	XZ	6	22	M137	Bin_2104	25.2	1.44	2.08
GL		02428	BLUP	6	23.5	Bin_2104	M138	25.5	2.08	2.34
GL		02428	JZ	6	23.5	Bin_2104	M138	20.4	2.08	2.34
GL		02428	NJ	6	23.5	Bin_2104	M138	34.9	2.08	2.34
GL		02428	SY	6	23.5	Bin_2104	M138	16.3	2.08	2.34
GL	qGL.REG-6.2	MR63	BJ	6	130	Bin_2447	Bin_2448	23.8	28.18	28.4	qGL6 in Hu et al. 2011; gl6 in Aluko et al. 2004
GL		MR63	HN	6	139	Bin_2467	Bin_2468	28	29.76	29.86
GL	qGL.REG-7.1	MR63	BLUP	7	28.5	Bin_2524	Bin_2525	371	4.95	5.14	qGL-7-2 in Li et al. 2011; qGL7 in Mei et al. 2012
GL		02428	SY	7	29.2	Bin_2526	Bin_2527	19.5	5.21	5.28
GL		02428	BLUP	7	33.4	Bin_2541	M159	26	6.41	6.42
GL		02428	JZ	7	33.4	Bin_2541	M159	19.1	6.41	6.42
GL		02428	SZ	7	33.4	Bin_2541	M159	24.9	6.41	6.42
GL		02428	XZ	7	33.42	M159	Bin_2542	24.8	6.41	6.46
GL		MR63	SY	7	35.5	Bin_2554	M160	39.8	7.31	7.35
GL		MR63	NJ	7	36	Bin_2554	M160	20.7	7.31	7.35
GL		MR63	JZ	7	39.38	M161	Bin_2570	272	8.16	8.19
GL		MR63	SZ	7	39.4	M161	Bin_2570	24.7	8.16	8.19
GL		MR63	XZ	7	46.39	M164	Bin_2641	257	15.63	15.68
GL	qGL.REG-7.2	MR63	BJ	7	87.5	Bin_2810	Bin_2811	24.3	25.89	25.93	QGl7 in Zheng et al. 2007; qGL7 in Bai et al. 2010
GL		02428	NJ	7	92	M175	Bin_2828	21.7	26.74	26.83
GL		MR63	HN	7	96.5	Bin_2846	M177	35	28.29	28.38
GL	qGL.REG-8.1	MR63	HN	8	18.25	Bin_2932	Bin_2933	27.8	2.94	2.98	qGL8 in Hu et al. 2011; qGL8 in Yan et al. 2014; gl8 in Rabiei et al. 2004
GL		MR63	BJ	8	21.5	Bin_2943	Bin_2944	44.2	3.5	3.56
GL		MR63	SY	8	21.5	Bin_2943	Bin_2944	22.5	3.5	3.56
GL		MR63	JZ	8	22.5	Bin_2948	Bin_2949	275	4.12	4.46
GL		MR63	SZ	8	23	Bin_2948	Bin_2949	31.1	4.12	4.46
GL		MR63	BLUP	8	25	Bin_2948	Bin_2949	380	4.12	4.46
GL		MR63	NJ	8	26.5	Bin_2949	Bin_2950	17.3	4.46	4.51
GL		MR63	XZ	8	42.81	Bin_3028	Bin_3029	248	10.15	10.21
GL	qGL.REG-8.2	02428	BLUP	8	90	M189	Bin_3163	22.4	27.81	27.9
GL		02428	JZ	8	90	M189	Bin_3163	14.2	27.81	27.9
GL		02428	NJ	8	90	M189	Bin_3163	24.1	27.81	27.9
GL		02428	SY	8	90	M189	Bin_3163	17.6	27.81	27.9
GL		02428	SZ	8	90	M189	Bin_3163	15.5	27.81	27.9
GL		02428	XZ	8	93.21	M190	Bin_3171	19.4	28.34	28.37
GL	qGL.REG-9.1	MR63	XZ	9	32	Bin_3341	Bin_3342	258	12.57	12.62	qGL9 in Hu et al. 2011
GL		MR63	BJ	9	32.4	Bin_3341	Bin_3342	34.4	12.57	12.62
GL		MR63	BLUP	9	32.4	Bin_3341	Bin_3342	378	12.57	12.62
GL		MR63	NJ	9	32.4	Bin_3341	Bin_3342	18.7	12.57	12.62
GL		MR63	SY	9	32.4	Bin_3341	Bin_3342	26.1	12.57	12.62
GL		MR63	JZ	9	34.5	Bin_3362	Bin_3363	697	13.81	13.9
GL		MR63	HN	9	37	Bin_3363	Bin_3364	28.3	13.9	14
GL		MR63	SZ	9	38	Bin_3363	Bin_3364	24.3	13.9	14
GL		02428	JZ	9	45.8	Bin_3382	M201	16.3	15.21	15.24
GL		02428	NJ	9	45.8	Bin_3382	M201	27.6	15.21	15.24
GL	qGL.REG-9.2	02428	XZ	9	73.38	M206	Bin_3493	28.1	20.98	21.07	qGL9 in Mei et al. 2012
GL		02428	BLUP	9	73.4	M206	Bin_3493	29.4	20.98	21.07
GL		02428	SY	9	73.4	M206	Bin_3493	28.7	20.98	21.07
GL		02428	SZ	9	73.4	M206	Bin_3493	34.5	20.98	21.07
GL	qGL.REG-10.1	02428	SZ	10	39.5	Bin_3698	M219	22.9	12.28	12.31
GL		02428	JZ	10	39.9	Bin_3698	M219	31.3	12.28	12.31
GL		02428	NJ	10	39.9	Bin_3698	M219	31.3	12.28	12.31
GL		02428	XZ	10	39.95	M219	Bin_3699	35.6	12.28	12.38
GL		02428	BLUP	10	40	M219	Bin_3699	35.9	12.28	12.38
GL	qGL.REG-10.2	MR63	XZ	10	64.5	Bin_3787	Bin_3788	250	17.8	17.97	qkl_10.1 in Nelson et al. 2011; qGL-10 in zhao et al. 2011; qGL-10 in Li et al. 2011; QTL in Jiang et al. 2005
GL		MR63	BJ	10	65.5	Bin_3787	Bin_3788	24.7	17.8	17.97
GL		MR63	JZ	10	65.5	Bin_3787	Bin_3788	280	17.8	17.97
GL		MR63	NJ	10	65.5	Bin_3787	Bin_3788	25.2	17.8	17.97
GL		MR63	BLUP	10	66	Bin_3787	Bin_3788	374	17.8	17.97
GL		MR63	SY	10	66.5	Bin_3787	Bin_3788	26.5	17.8	17.97
GL		MR63	SZ	10	66.5	Bin_3787	Bin_3788	33.6	17.8	17.97
GL		MR63	HN	10	66.55	Bin_3788	Bin_3789	26.9	17.97	18.01
GL	qGL.REG-10.3	02428	SY	10	98.6	Bin_3874	M227	26	23.08	23.09	qGL10 in Qiu et al. 2017
GL	qGL.REG-11.1	MR63	NJ	11	1	Bin_3879	M228	24.1	0.47	0.57	qGL11.1 in Qiu et al. 2015
GL		MR63	BJ	11	1.5	Bin_3879	M228	53.3	0.47	0.57
GL		MR63	BLUP	11	1.5	Bin_3879	M228	390	0.47	0.57
GL		MR63	HN	11	1.5	Bin_3879	M228	68.7	0.47	0.57
GL		MR63	SY	11	1.5	Bin_3879	M228	31.8	0.47	0.57
GL		MR63	XZ	11	11.5	M229	Bin_3890	259	1.79	1.87
GL		MR63	JZ	11	12	M229	Bin_3890	280	1.79	1.87
GL		MR63	SZ	11	12	M229	Bin_3890	43.8	1.79	1.87
GL	qGL.REG-11.2	02428	XZ	11	92.87	M246	Bin_4193	29.4	23.86	23.93	qGL11 in Qiu et al. 2017
GL		02428	NJ	11	92.9	M246	Bin_4193	37.8	23.86	23.93
GL		02428	SY	11	92.9	M246	Bin_4193	19.4	23.86	23.93
GL		02428	SZ	11	92.9	M246	Bin_4193	23.1	23.86	23.93
GL		02428	BLUP	11	93	M246	Bin_4193	29.1	23.86	23.93
GL		02428	JZ	11	93	M246	Bin_4193	10.6	23.86	23.93
GL	qGL.REG-12.1	MR63	SY	12	0	Bin_4250	Bin_4251	13	0.14	0.19
GL		MR63	JZ	12	0.22	Bin_4252	Bin_4253	263	0.25	0.29
GL		02428	JZ	12	12	Bin_4288	M250	14.7	2.74	2.74
GL		02428	SY	12	12.2	M250	Bin_4289	25.8	2.74	2.93
GL		02428	BLUP	12	26.6	Bin_4344	M252	21.8	7.62	7.64
GL		02428	SZ	12	26.6	Bin_4344	M252	23.3	7.62	7.64
GL		02428	XZ	12	33.5	M254	Bin_4367	15.8	10.17	10.43
GL		02428	NJ	12	34	M254	Bin_4367	26.2	10.17	10.43
GL	qGL.REG-12.2	MR63	HN	12	45.5	Bin_4429	Bin_4430	30.9	17.38	17.42	qGL12 in Hu et al. 2011; qGL 12 in Qiu et al. 2017
GL		MR63	NJ	12	45.5	Bin_4429	Bin_4430	15.1	17.38	17.42
GL	qGL.REG-12.3	MR63	SZ	12	64.7	Bin_4493	Bin_4494	22.4	22.03	22.09	qGL12 in Hu et al. 2011; qGL 12 in Qiu et al. 2017
GL		MR63	BLUP	12	81	Bin_4527	M263	804	24.32	24.44
GL		MR63	XZ	12	92.48	Bin_4544	Bin_4545	648	25.92	25.99
GL		MR63	BJ	12	92.5	Bin_4544	Bin_4545	468.3	25.92	25.99
GW	qGW.REG-1.1	MR63	JZ	1	38.5	Bin_92	Bin_93	49.1	8.96	9.31	qkw_1.1 in Nelson et al. 2011
GW		MR63	SZ	1	42	Bin_98	Bin_99	96.3	9.62	9.68
GW		MR63	XZ	1	55.5	Bin_160	M11	105.2	14.64	14.64
GW		MR63	HN	1	60.57	Bin_194	Bin_195	273	18.88	18.96
GW	qGW.REG-1.2	02428	BLUP	1	80.9	Bin_241	M18	27.3	23.81	23.83	kw1.2 and kw1.3 in Swamy et al. 2012
GW		02428	NJ	1	80.9	Bin_241	M18	23.9	23.81	23.83
GW		02428	SZ	1	80.9	Bin_241	M18	24.73	23.81	23.83
GW		MR63	NJ	1	82.1	Bin_249	Bin_250	26.4	24.25	24.34
GW		02428	JZ	1	84.2	M19	Bin_256	18.1	24.69	24.85
GW		02428	XZ	1	84.2	M19	Bin_256	21.1	24.69	24.85
GW		MR63	SY	1	86	Bin_258	Bin_259	233	24.95	24.99
GW		MR63	BJ	1	97	Bin_282	M21	106	26.65	26.66
GW	qGW.REG-1.3	02428	SY	1	163.9	Bin_458	M32	18.92	42.28	42.3
GW		MR63	BLUP	1	168.8	Bin_465	M33	54.6	42.83	42.88
GW	qGW.REG-2.1	02428	NJ	2	8.5	M34	Bin_500	30.9	2.02	2.12	gb2 in Rabiei et al. 2004
GW		02428	BLUP	2	18.8	M36	Bin_531	47.5	4.39	4.42
GW		02428	JZ	2	18.8	M36	Bin_531	36	4.39	4.42
GW		02428	SY	2	18.8	M36	Bin_531	25.25	4.39	4.42
GW		02428	SZ	2	18.8	M36	Bin_531	43.12	4.39	4.42
GW		02428	XZ	2	18.8	M36	Bin_531	27	4.39	4.42
GW	qGW.REG-2.2	MR63	SZ	2	69.5	Bin_652	M40	103.7	19.77	19.79	QTL in Jiang et al. 2005; qGW2b in Hu et al. 2011; qGW2 in Yan et al. 2014
GW		MR63	XZ	2	69.5	Bin_652	M40	106.4	19.77	19.79
GW		MR63	JZ	2	70.5	M40	Bin_653	55.5	19.79	19.83
GW	qGW.REG-2.3	MR63	BLUP	2	95.5	M44	Bin_712	58	23.53	23.57	qGW2b in Hu et al. 2011; qGW2 in Yan et al. 2014; qGW2b in Bai et al. 2010; qkw_2.2 in Nelson et al. 2011; qGW2 in Mei et al. 2012; qGW-2 in Li et al. 2011
GW		MR63	HN	2	95.5	M44	Bin_712	276	23.53	23.57
GW		MR63	BJ	2	96	M44	Bin_712	112	23.53	23.57
GW		MR63	SY	2	97.5	Bin_716	Bin_717	249	23.8	23.92
GW		MR63	NJ	2	98.3	Bin_718	Bin_719	25.6	24.03	24.12
GW	qGW.REG-3.1	02428	JZ	3	30	Bin_1021	M61	18.9	5.73	5.75
GW		02428	NJ	3	30.4	M61	Bin_1022	21.7	5.73	5.84
GW		02428	SY	3	30.4	M61	Bin_1022	13.98	5.73	5.84
GW		02428	XZ	3	30.4	M61	Bin_1022	23.1	5.73	5.84
GW		02428	BLUP	3	30.5	M61	Bin_1022	22	5.73	5.84
GW	qGW.REG-3.2	02428	SZ	3	123.3	M79	Bin_1323	11.22	26.86	26.93	qkw_3.1 in Nelson et al. 2011; kw3.1 in Swamy et al. 2012
GW	qGW.REG-3.3	MR63	SZ	3	141.7	M83	Bin_1386	127.4	29.93	29.96	qGW3 in Yan et al. 2014
GW		MR63	XZ	3	144.1	Bin_1396	Bin_1397	107.4	30.56	30.63
GW		MR63	NJ	3	146.5	Bin_1408	Bin_1409	37.7	31.62	31.67
GW		MR63	HN	3	160	Bin_1455	Bin_1456	280	34.46	34.51
GW		MR63	BLUP	3	164.9	Bin_1476	M88	61.4	35.65	35.68
GW		MR63	SY	3	165.2	M88	Bin_1477	245	35.65	35.74
GW		MR63	BJ	3	167.5	Bin_1484	Bin_1485	116	36.11	36.16
GW		MR63	JZ	3	167.5	Bin_1484	Bin_1485	45.5	36.11	36.16
GW	qGW.REG-4.1	MR63	BLUP	4	6.8	M90	Bin_1509	50.4	1.41	1.68	kw4.1 in Swamy et al. 2012; qGW4 in Yan et al. 2014
GW		MR63	NJ	4	15.5	Bin_1526	M92	23.1	4.24	4.26
GW	qGW.REG-4.2	MR63	SZ	4	31.5	M99	Bin_1575	112.1	14.6	15.27	kw4.1 in Swamy et al. 2012
GW		MR63	XZ	4	34	Bin_1579	Bin_1580	98.7	16.21	16.71
GW		MR63	HN	4	39.89	M101	Bin_1584	265	17.31	17.71
GW		MR63	SY	4	42.5	Bin_1594	Bin_1595	244	19.2	19.26
GW	qGW.REG-4.3	MR63	BJ	4	96.5	Bin_1720	Bin_1721	106	29.81	29.88	qGW4 in Hu et al. 2011
GW		MR63	JZ	4	99.3	Bin_1730	Bin_1731	40.8	30.54	30.65
GW		02428	NJ	4	108.8	M112	Bin_1755	38.6	32.56	32.61
GW		02428	XZ	4	108.8	M112	Bin_1755	26	32.56	32.61
GW		02428	BLUP	4	111.8	Bin_1764	M113	43	33.28	33.29
GW		02428	JZ	4	111.8	Bin_1764	M113	32.3	33.28	33.29
GW		02428	SY	4	111.8	Bin_1764	M113	46	33.28	33.29
GW		02428	SZ	4	111.8	Bin_1764	M113	39.13	33.28	33.29
GW	qGW.REG-5	MR63	NJ	5	20.1	Bin_1853	Bin_1854	73	3.6	3.74	qGW5a in Bai et al. 2010; qGW5 in Hu et al. 2011; qGW5 in Qiu et al. 2017; qGW5 in Mei et al. 2012; gb5 in Rabiei 2004; qGW-5-2 in Li et al. 2011; qGW5.1 in Qiu et al. 2015
GW		MR63	SY	5	27	Bin_1860	Bin_1861	330	4.7	4.8
GW		MR63	HN	5	27.48	Bin_1861	Bin_1862	314	4.8	4.84
GW		MR63	JZ	5	28.1	Bin_1864	Bin_1865	107.3	5.14	5.4
GW		MR63	SZ	5	28.1	Bin_1864	Bin_1865	195.3	5.14	5.4
GW		MR63	BJ	5	28.12	Bin_1864	Bin_1865	143	5.14	5.4
GW		02428	BLUP	5	28.7	M117	Bin_1867	81.5	5.43	5.48
GW		02428	JZ	5	28.7	M117	Bin_1867	53.8	5.43	5.48
GW		02428	NJ	5	28.7	M117	Bin_1867	57.7	5.43	5.48
GW		02428	SY	5	28.7	M117	Bin_1867	48.42	5.43	5.48
GW		02428	SZ	5	28.7	M117	Bin_1867	82.46	5.43	5.48
GW		02428	XZ	5	28.7	M117	Bin_1867	55.1	5.43	5.48
GW		MR63	BLUP	5	29.5	M117	Bin_1867	178.9	5.43	5.48
GW		MR63	XZ	5	29.5	M117	Bin_1867	163.9	5.43	5.48
GW	qGW.REG-6.1	02428	SZ	6	2.5	Bin_2102	Bin_2103	22.17	0.32	1.07	qGW6 in Mei et al. 2012
GW		02428	JZ	6	3	Bin_2103	M136	18.7	0.42	1.07
GW		02428	BLUP	6	5	Bin_2103	M136	24.2	0.42	1.07
GW		02428	NJ	6	6.5	Bin_2103	M136	20.9	0.42	1.07
GW	qGW.REG-6.2	MR63	BJ	6	18.5	M136	M137	109	0.42	1.44	qGW6 in Mei et al. 2012; kw6.1 in Swamy et al. 2012
GW		MR63	BLUP	6	25	M138	Bin_2105	60.8	2.34	2.71
GW		MR63	NJ	6	25	M138	Bin_2105	33.1	2.34	2.71
GW		MR63	SZ	6	25	M138	Bin_2105	116.1	2.34	2.71
GW		MR63	XZ	6	25	M138	Bin_2105	98.4	2.34	2.71
GW		MR63	SY	6	37	Bin_2105	Bin_2106	241	2.71	3.12
GW	qGW.REG-6.3	02428	XZ	6	54.5	Bin_2143	M142	23.6	6.55	6.84	kw6.1 in Swamy et al. 2012
GW		02428	SY	6	55.4	M142	Bin_2144	27.98	6.55	7.14
GW	qGW.REG-6.4	MR63	JZ	6	103.5	Bin_2368	Bin_2369	48.7	23.89	23.92	qGW6 in Qiu et al. 2017
GW		MR63	HN	6	105.5	Bin_2374	Bin_2375	278	24.18	24.23
GW	qGW.REG-7.1	02428	BLUP	7	26.7	Bin_2522	Bin_2523	29.7	4.74	4.78	gb7 in Rabiei et al. 2004
GW		02428	NJ	7	26.7	Bin_2522	Bin_2523	21	4.74	4.78
GW		02428	SZ	7	26.7	Bin_2522	Bin_2523	13.46	4.74	4.78
GW		02428	SY	7	27.5	Bin_2524	Bin_2525	16.93	4.95	5.14
GW		02428	XZ	7	29.4	Bin_2526	Bin_2527	25.6	5.21	5.28
GW		02428	JZ	7	39.4	M161	Bin_2570	17.5	8.16	8.19
GW	qGW.REG-7.2	MR63	SY	7	86.2	Bin_2802	M174	245	25.44	25.45	QGw7 in Zheng et al. 2007
GW		MR63	JZ	7	95	Bin_2845	Bin_2846	51.6	28.18	28.29
GW		MR63	NJ	7	96	Bin_2846	M177	52.8	28.29	28.38
GW		MR63	SZ	7	96	Bin_2846	M177	120.6	28.29	28.38
GW		MR63	XZ	7	96	Bin_2846	M177	112.2	28.29	28.38
GW		MR63	BLUP	7	96.5	Bin_2846	M177	81.2	28.29	28.38
GW		MR63	HN	7	97	M177	Bin_2847	267	28.38	28.4
GW		MR63	BJ	7	97.5	M177	Bin_2847	109	28.38	28.4
GW	qGW.REG-8.1	MR63	NJ	8	20.9	Bin_2942	Bin_2943	49.1	3.42	3.5	qGW8a in Hu et al. 2011; kw8.1 in Swamy et al. 2012; qkw_8.1 in Nelson et al. 2011
GW		MR63	SY	8	23.5	Bin_2948	Bin_2949	237	4.12	4.46
GW		MR63	SZ	8	27	Bin_2949	Bin_2950	114.1	4.46	4.51
GW		MR63	BLUP	8	27.5	Bin_2949	Bin_2950	61.1	4.46	4.51
GW		MR63	XZ	8	33.8	Bin_2975	M182	105.6	6.39	6.4
GW	qGW.REG-8.2	02428	BLUP	8	57.4	M186	Bin_3082	23.8	19.62	19.65	qGW8 in Qiu et al. 2017
GW		02428	JZ	8	57.4	M186	Bin_3082	17.2	19.62	19.65
GW		02428	NJ	8	57.4	M186	Bin_3082	20.9	19.62	19.65
GW		02428	SY	8	57.4	M186	Bin_3082	17.48	19.62	19.65
GW		02428	SZ	8	57.4	M186	Bin_3082	15.75	19.62	19.65
GW		02428	XZ	8	57.4	M186	Bin_3082	30.5	19.62	19.65
GW		MR63	JZ	8	59.8	Bin_3095	Bin_3096	44.6	20.52	20.58
GW	qGW.REG-8.3	MR63	HN	8	91.5	Bin_3165	Bin_3166	269	28.04	28.09	qGW8b in Hu et al. 2011
GW		MR63	BJ	8	93.21	M190	Bin_3171	109	28.34	28.37
GW	qGW.REG-9.1	MR63	HN	9	5.78	M193	Bin_3216	278	3.42	3.5
GW		02428	BLUP	9	14.8	Bin_3265	M197	11.7	7	7.03
GW		02428	SY	9	14.8	Bin_3265	M197	8.42	7	7.03
GW		02428	SZ	9	14.8	Bin_3265	M197	8.88	7	7.03
GW		MR63	XZ	9	19.5	Bin_3276	Bin_3277	90.3	7.8	7.85
GW		MR63	NJ	9	27	Bin_3301	Bin_3302	18.5	9.83	9.89
GW	qGW.REG-9.2	02428	XZ	9	31.1	Bin_3336	Bin_3337	11.2	12.24	12.29	gb9 in Rabiei et al. 2004
GW		02428	NJ	9	33.8	Bin_3360	Bin_3361	10.3	13.73	13.77
GW		MR63	BJ	9	37.5	Bin_3363	Bin_3364	106	13.9	14
GW		MR63	SY	9	38.5	Bin_3363	Bin_3364	240	13.9	14
GW		MR63	SZ	9	49.1	Bin_3392	Bin_3393	97.5	15.78	15.83
GW		MR63	JZ	9	49.7	Bin_3392	Bin_3393	48.6	15.78	15.83
GW	qGW.REG-9.3	MR63	BLUP	9	62	Bin_3437	Bin_3438	43.9	17.98	18.03	gb9 in Rabiei et al. 2004; qGW9a in Bai et al. 2010; qGW9b in Jiang et al. 2005
GW		02428	JZ	9	78.2	Bin_3502	Bin_3503	13	21.57	21.63
GW	qGW.REG-10.1	MR63	BJ	10	2.23	M209	Bin_3532	108	0.58	0.64	qGW-10 in Li et al. 2011
GW		MR63	HN	10	20.06	M213	Bin_3618	271	6.38	6.6
GW		MR63	SY	10	20.1	M213	Bin_3618	258	6.38	6.6
GW		MR63	JZ	10	27	Bin_3664	M217	52.7	10.31	10.32
GW		MR63	SZ	10	39.9	Bin_3698	M219	110.5	12.28	12.31
GW	qGW.REG-10.2	MR63	BLUP	10	81.5	M225	Bin_3849	57.4	21.4	21.53	qkw_10.1 in Nelson et al. 2011
GW		02428	SY	10	81.5	M225	Bin_3849	26.77	21.4	21.53
GW		MR63	NJ	10	93.8	Bin_3862	M226	26.3	22.37	22.5
GW		MR63	XZ	10	93.8	Bin_3862	M226	104.5	22.37	22.5
GW		02428	BLUP	10	98.6	Bin_3874	M227	33.7	23.08	23.09
GW		02428	JZ	10	98.6	Bin_3874	M227	18.8	23.08	23.09
GW		02428	NJ	10	98.6	Bin_3874	M227	25.9	23.08	23.09
GW		02428	SZ	10	98.6	Bin_3874	M227	30.44	23.08	23.09
GW		02428	XZ	10	98.6	Bin_3874	M227	34.9	23.08	23.09
GW	qGW.REG-11.1	MR63	NJ	11	31.7	Bin_3938	Bin_3939	26.3	5.04	5.13	qGW11.1 in Qiu et al. 2015
GW		MR63	SZ	11	31.7	Bin_3938	Bin_3939	105.9	5.04	5.13
GW		MR63	JZ	11	31.9	Bin_3939	Bin_3940	47.3	5.13	5.26
GW		MR63	XZ	11	33	Bin_3941	Bin_3942	103.3	5.41	5.49
GW	qGW.REG-11.2	02428	SY	11	47.2	Bin_4003	M236	35.69	9.67	9.77
GW		02428	JZ	11	51.5	Bin_4022	M238	45.7	11.11	11.11
GW		02428	BLUP	11	51.7	M238	Bin_4023	56.4	11.11	11.2
GW		02428	NJ	11	51.7	M238	Bin_4023	43.3	11.11	11.2
GW		02428	SZ	11	51.7	M238	Bin_4023	36.26	11.11	11.2
GW		02428	XZ	11	51.7	M238	Bin_4023	43.3	11.11	11.2
GW		MR63	HN	11	60.23	Bin_4109	Bin_4110	263	17.93	17.98
GW		MR63	BLUP	11	60.5	Bin_4111	Bin_4112	54.7	18.03	18.07
GW		MR63	SY	11	63.7	Bin_4117	Bin_4118	236	18.45	18.61
GW		MR63	BJ	11	65.7	Bin_4124	Bin_4125	109	18.95	19.02
GW	qGW.REG-12.1	MR63	HN	12	0	Bin_4250	Bin_4251	275	0.14	0.19
GW	qGW.REG-12.2	MR63	NJ	12	46	Bin_4429	Bin_4430	27.1	17.38	17.42
GW		MR63	BJ	12	53	M258	Bin_4463	119	19.64	19.81
GW		MR63	SY	12	53.5	M258	Bin_4463	250	19.64	19.81
GW		MR63	BLUP	12	58	M259	Bin_4480	63.1	21.09	21.12
GW	qGW.REG-12.3	02428	SY	12	68.6	M261	Bin_4505	32.91	22.83	22.89
GW		02428	SZ	12	68.6	M261	Bin_4505	44.8	22.83	22.89
GW		MR63	JZ	12	78.5	Bin_4526	Bin_4527	56.1	24.08	24.32
GW		02428	NJ	12	80.5	Bin_4527	M263	51.3	24.32	24.44
GW		02428	BLUP	12	81.4	M263	Bin_4528	68	24.44	24.51
GW		02428	JZ	12	81.4	M263	Bin_4528	50.6	24.44	24.51
GW		02428	XZ	12	81.5	M263	Bin_4528	49.9	24.44	24.51
GW		MR63	XZ	12	95	Bin_4561	Bin_4562	104.5	27.05	27.2
GW		MR63	SZ	12	95.5	Bin_4561	Bin_4562	97	27.05	27.2
BR	qBR.REG-1.1	MR63	SY	1	9.21	Bin_21	Bin_22	20.8	2.23	2.33
BR		MR63	SZ	1	18.7	Bin_56	Bin_57	273	5.1	5.15
BR		MR63	NJ	1	20.7	Bin_67	Bin_68	265	5.67	5.71
BR		02428	SY	1	25.33	Bin_79	Bin_80	7.53	6.58	6.64
BR		MR63	XZ	1	25.33	Bin_79	Bin_80	6.22	6.58	6.64
BR	qBR.REG-1.2	02428	NJ	1	51.1	M9	Bin_146	12.93	12.78	13.16
BR		02428	JZ	1	60	Bin_189	M14	6.01	18.57	18.61
BR		02428	XZ	1	68.2	Bin_207	Bin_208	5.08	21.11	21.22
BR		02428	SZ	1	72	Bin_219	M16	5.02	22.16	22.17
BR	qBR.REG-1.3	MR63	JZ	1	84.2	M19	Bin_256	14.6	24.69	24.85
BR	qBR.REG-1.4	02428	BLUP	1	130.6	Bin_393	Bin_394	7.35	35.14	35.19	qPBR1 in Liu et al. 2007
BR		MR63	HN	1	131.29	Bin_398	Bin_399	252	35.47	35.59
BR	qBR.REG-1.5	MR63	BLUP	1	160.49	Bin_455	Bin_456	10.01	42.08	42.15
BR		MR63	BJ	1	171.01	Bin_470	Bin_471	201	43.13	43.22
BR	qBR.REG-2.1	02428	SZ	2	0.91	Bin_479	Bin_480	5.88	0.38	0.47
BR		02428	NJ	2	1.5	Bin_480	Bin_481	8.24	0.47	0.55
BR	qBR.REG-2.2	MR63	SZ	2	28.6	Bin_557	Bin_558	270	6.45	6.65	qBRR2.1 in Qiu et al. 2015
BR		MR63	BJ	2	31.37	Bin_558	Bin_559	195	6.65	6.73
BR		MR63	JZ	2	31.4	Bin_558	Bin_559	17.6	6.65	6.73
BR	qBR.REG-2.3	MR63	XZ	2	58.46	Bin_600	Bin_601	13.06	12.41	12.8	qBR2 in Hu et al. 2011
BR		MR63	SY	2	61	Bin_607	Bin_608	20.8	15.63	15.72
BR		MR63	BLUP	2	67.07	Bin_639	Bin_640	10.75	19.05	19.16
BR		02428	JZ	2	70.06	M40	Bin_653	3.6	19.79	19.83
BR		02428	BLUP	2	70.1	M40	Bin_653	10.62	19.79	19.83
BR		02428	XZ	2	70.1	M40	Bin_653	5.39	19.79	19.83
BR	qBR.REG-2.4	MR63	NJ	2	97	Bin_716	Bin_717	257	23.8	23.92	qBRR2.2 in Qiu et al. 2015; qBRR2 in Mei et al. 2012
BR		02428	SY	2	98.98	Bin_723	Bin_724	6.19	24.33	24.45
BR	qBR.REG-2.5	MR63	HN	2	135.58	M53	Bin_871	256	32.85	32.94
BR	qBR.REG-3.1	MR63	JZ	3	14.1	Bin_970	M58	16.3	2.55	2.6	qPBR3 in Liu et al. 2007; br3 in Kepiro et al. 2008
BR		MR63	NJ	3	23	Bin_992	Bin_993	272	3.98	4.05
BR	qBR.REG-3.2	02428	SZ	3	42.64	M63	Bin_1048	3.01	7.61	7.72	qPBR3 in Liu et al. 2007
BR	qBR.REG-3.3	MR63	SY	3	83	Bin_1172	Bin_1173	21.2	15.54	15.67	qBR3 in Hu et al. 2011; qBRR3.1 in Mei et al. 2012; qBRR3.1 in Qiu et al. 2015
BR		02428	XZ	3	87	M71	Bin_1177	8.91	15.91	15.94
BR		MR63	HN	3	88.5	Bin_1177	Bin_1178	247	15.94	16.02
BR		02428	JZ	3	103.47	M76	Bin_1270	2.64	23.57	23.61
BR	qBR.REG-3.4	MR63	BLUP	3	135.63	Bin_1359	M82	16.52	28.69	28.7
BR		MR63	BJ	3	137.76	Bin_1374	Bin_1375	200	29.41	29.46
BR		MR63	XZ	3	145.03	Bin_1404	Bin_1405	21.31	31.41	31.45
BR	qBR.REG-3.5	MR63	SZ	3	165	Bin_1476	M88	271	35.65	35.68	qBRR3.2 in Mei et al. 2012
BR		02428	SY	3	165.43	Bin_1479	Bin_1480	6.99	35.89	35.93
BR		02428	BLUP	3	165.6	Bin_1479	Bin_1480	10.35	35.89	35.93
BR		02428	NJ	3	165.6	Bin_1479	Bin_1480	7.82	35.89	35.93
BR	qBR.REG-4.1	MR63	BJ	4	5	Bin_1503	Bin_1504	201	0.94	1.01
BR		MR63	BLUP	4	5.06	Bin_1505	Bin_1506	12.52	1.09	1.14
BR		MR63	XZ	4	5.49	Bin_1507	Bin_1508	13.77	1.19	1.41
BR		02428	XZ	4	6.5	Bin_1508	M90	6.16	1.41	1.41
BR		02428	SZ	4	6.8	M90	Bin_1509	5.34	1.41	1.68
BR		MR63	SY	4	11.02	Bin_1517	Bin_1518	20.7	2.78	2.84
BR		02428	SY	4	24.5	Bin_1556	M93	6.69	6.95	7.02
BR	qBR.REG-4.2	MR63	JZ	4	42.9	Bin_1595	Bin_1596	14.5	19.26	19.3
BR	qBR.REG-4.3	MR63	SZ	4	62.1	Bin_1633	Bin_1634	270	22.23	22.29
BR		02428	BLUP	4	76.3	Bin_1667	Bin_1668	10.4	25.19	25.3
BR	qBR.REG-4.4	MR63	NJ	4	96.5	Bin_1720	Bin_1721	259	29.81	29.88	qBRR4.1 in Qiu et al. 2015; qBR4 in Hu et al. 2011; qPBR4 in Liu et al. 2007
BR		MR63	HN	4	106.27	Bin_1749	Bin_1750	248	32.04	32.19
BR		02428	NJ	4	117.6	Bin_1782	Bin_1783	3.72	34.43	34.48
BR	qBR.REG-5.1	02428	NJ	5	28.7	M117	Bin_1867	3.9	5.43	5.48	qBRR5 in Mei et al. 2012
BR		MR63	JZ	5	30.5	Bin_1868	Bin_1869	16.3	5.69	5.88
BR	qBR.REG-5.2	MR63	NJ	5	51	Bin_1888	M119	261	8.85	8.95
BR	qBR.REG-5.3	02428	SZ	5	169.12	M130	Bin_1993	4.46	22.78	22.84	qBR5 in Hu et al. 2011; qBR5 in Luo et al. 2014
BR		02428	BLUP	5	173.7	Bin_2008	M131	4.46	23.69	23.73
BR		MR63	HN	5	184.31	Bin_2043	Bin_2044	248	26.42	26.56
BR		MR63	BLUP	5	185	Bin_2050	M132	33.4	26.91	26.91
BR		02428	XZ	5	185.3	M132	Bin_2051	3.04	26.91	26.95
BR		MR63	SZ	5	185.8	Bin_2054	Bin_2055	281	27.14	27.23
BR		MR63	BJ	5	186.21	Bin_2055	Bin_2056	201	27.23	27.27
BR		MR63	XZ	5	192.5	Bin_2068	M133	26.95	27.94	27.94
BR		MR63	SY	5	192.53	M133	Bin_2069	20.1	27.94	27.98
BR		02428	SY	5	192.53	M133	Bin_2069	6.74	27.94	27.98
BR		02428	JZ	5	200	M135	Bin_2096	2.62	29.47	29.49
BR	qBR.REG-6.1	02428	NJ	6	20.5	M137	Bin_2104	6.09	1.44	2.08	qBRR6 in Mei et al. 2012; QBr6 in Zheng et al. 2007
BR		02428	BLUP	6	21	M137	Bin_2104	3.27	1.44	2.08
BR	qBR.REG-6.2	MR63	BJ	6	40.99	M139	Bin_2110	201	3.4	3.86	QBr6 in Zheng et al. 2007
BR		02428	SY	6	40.99	M139	Bin_2110	10.59	3.4	3.86
BR		MR63	NJ	6	51.6	M141	Bin_2128	257	5.21	5.53
BR	qBR.REG-6.3	MR63	SZ	6	72.3	M144	Bin_2174	270	9.27	9.34
BR		02428	XZ	6	77.1	M145	Bin_2197	3.79	11	11.05
BR		MR63	JZ	6	83.2	Bin_2287	M150	16.7	18.81	18.84
BR	qBR.REG-6.4	02428	SZ	6	100.5	Bin_2360	M153	9.86	23.52	23.52
BR		MR63	BLUP	6	106.55	Bin_2377	Bin_2378	18.56	24.31	24.36
BR		MR63	HN	6	120.4	Bin_2421	M155	251	26.66	26.67
BR		MR63	XZ	6	127.5	Bin_2443	Bin_2444	14.3	27.88	27.92
BR		MR63	SY	6	134.92	Bin_2458	Bin_2459	22.3	29.21	29.29
BR	qBR.REG-7.1	02428	SY	7	5.06	Bin_2481	Bin_2482	7.19	1.06	1.11
BR		02428	JZ	7	14.51	M157	Bin_2492	6.26	2	2.07
BR		MR63	SY	7	19.94	Bin_2507	Bin_2508	18.9	3.51	3.57
BR	qBR.REG-7.2	02428	NJ	7	54.7	M167	Bin_2682	5.46	18.54	18.57
BR	qBR.REG-7.3	02428	SZ	7	83.06	Bin_2790	Bin_2791	4.05	24.63	24.66	qBRR7 in Mei et al. 2012; QBr7 in Zheng etl. 2007; QBRR7.1 in Qiu et al. 2015
BR		MR63	XZ	7	84.4	Bin_2792	Bin_2793	9.02	24.69	24.73
BR		02428	BLUP	7	86.5	M174	Bin_2803	6.87	25.44	25.51
BR		MR63	BLUP	7	87.46	Bin_2810	Bin_2811	5.44	25.89	25.93
BR		MR63	SZ	7	93.1	M176	Bin_2832	272	27.03	27.32
BR		MR63	HN	7	93.99	Bin_2840	Bin_2841	244	27.98	28.02
BR		MR63	JZ	7	94	Bin_2840	Bin_2841	15.1	27.98	28.02
BR		MR63	BJ	7	94.5	Bin_2845	Bin_2846	201	28.18	28.29
BR		MR63	NJ	7	98.5	M177	Bin_2847	260	28.38	28.4
BR	qBR.REG-8.1	MR63	BJ	8	6.39	M179	Bin_2895	197	0.71	0.75	br8 in Aluko et al. 2004; qBRR8 in Mei et al. 2012
BR		02428	SY	8	11.93	M180	Bin_2910	7.85	1.54	1.59
BR		02428	XZ	8	14	Bin_2914	Bin_2915	2.85	1.89	1.93
BR		02428	BLUP	8	19.6	M181	Bin_2935	4.39	3.03	3.1
BR		02428	SZ	8	20	M181	Bin_2935	4.17	3.03	3.1
BR		02428	JZ	8	34.37	M182	Bin_2976	3.79	6.39	6.81
BR	qBR.REG-8.2	MR63	BLUP	8	44.34	Bin_3046	Bin_3047	10.51	14.1	14.53	br8 in Aluko et al. 2004
BR		MR63	XZ	8	44.34	Bin_3046	Bin_3047	21.21	14.1	14.53
BR		MR63	JZ	8	46.5	Bin_3048	Bin_3049	14.6	15.23	16.47
BR	qBR.REG-8.3	MR63	SY	8	65	Bin_3106	Bin_3107	23.3	22.87	23.7
BR		MR63	NJ	8	66.1	Bin_3106	Bin_3107	258	22.87	23.7
BR		02428	NJ	8	78.7	M187	Bin_3119	9.15	25.21	25.26
BR		MR63	SZ	8	86	Bin_3141	Bin_3142	273	26.79	26.84
BR		MR63	HN	8	91.5	Bin_3165	Bin_3166	245	28.04	28.09
BR	qBR.REG-9.1	MR63	HN	9	5.78	M193	Bin_3216	249	3.42	3.5
BR		02428	SZ	9	11.26	M196	Bin_3252	2.61	6.25	6.29
BR		MR63	BLUP	9	13.1	Bin_3260	Bin_3261	4.74	6.76	6.82
BR		MR63	XZ	9	29	Bin_3325	Bin_3326	16.44	11.66	11.72
BR		MR63	SZ	9	32.4	Bin_3341	Bin_3342	272	12.57	12.62
BR		MR63	NJ	9	40.5	Bin_3364	Bin_3365	258	14	14.03
BR	qBR.REG-9.2	MR63	BJ	9	57.5	M203	Bin_3422	195	17.21	17.27	qBR9 in Li et al. 2009; qBR9 in Luo et al. 2014
BR		02428	BLUP	9	57.5	M203	Bin_3422	10.67	17.21	17.27
BR		02428	JZ	9	57.5	M203	Bin_3422	4.6	17.21	17.27
BR		02428	NJ	9	57.5	M203	Bin_3422	8.96	17.21	17.27
BR		02428	SY	9	57.5	M203	Bin_3422	8.19	17.21	17.27
BR		MR63	SY	9	69.45	Bin_3482	Bin_3483	20.2	20.47	20.52
BR		02428	XZ	9	77.5	Bin_3500	Bin_3501	3.57	21.43	21.5
BR		MR63	JZ	9	87.6	M208	Bin_3519	14.2	22.57	22.59
BR	qBR.REG-10.1	02428	JZ	10	5.61	M210	Bin_3543	2.5	1.24	1.3
BR		02428	SY	10	17.42	Bin_3609	Bin_3610	5.96	5.7	5.78
BR		02428	BLUP	10	32.9	Bin_3675	Bin_3676	3.45	10.97	11.06
BR		MR63	BJ	10	39.95	M219	Bin_3699	196	12.28	12.38
BR	qBR.REG-10.2	MR63	SZ	10	72.3	Bin_3814	Bin_3815	271	19.4	19.47	qBRR10 in Mei et al. 2012
BR		MR63	HN	10	84.5	Bin_3855	Bin_3856	250	21.83	21.93
BR		MR63	JZ	10	86	Bin_3856	Bin_3857	16.3	21.93	22.03
BR		MR63	BLUP	10	92	Bin_3862	M226	21.62	22.37	22.5
BR		MR63	XZ	10	93	Bin_3862	M226	28.62	22.37	22.5
BR		MR63	SY	10	94.5	M226	Bin_3863	21.7	22.5	22.52
BR		MR63	NJ	10	97.1	Bin_3874	M227	261	23.08	23.09
BR	qBR.REG-11.1	02428	XZ	11	3	M228	Bin_3880	5.95	0.57	0.8
BR		MR63	SZ	11	6.5	Bin_3884	Bin_3885	275	1.12	1.18
BR		02428	SZ	11	7.5	Bin_3886	Bin_3887	4.96	1.33	1.5
BR	qBR.REG-11.2	MR63	BLUP	11	21.55	Bin_3905	Bin_3906	18.26	2.97	3.07
BR		MR63	XZ	11	31.67	Bin_3938	Bin_3939	24.31	5.04	5.13
BR		MR63	NJ	11	34.1	Bin_3942	Bin_3943	260	5.49	5.55
BR		MR63	JZ	11	37	Bin_3957	M233	17.2	6.58	6.63
BR		MR63	BJ	11	38	Bin_3960	Bin_3961	198	6.86	6.95
BR		02428	NJ	11	41	Bin_3971	Bin_3972	5.83	7.51	7.57
BR		02428	SY	11	46.59	Bin_4003	M236	5.55	9.67	9.77
BR		02428	BLUP	11	47.2	Bin_4003	M236	8.12	9.67	9.77
BR		02428	JZ	11	51.68	M238	Bin_4023	3.33	11.11	11.2
BR	qBR.REG-11.3	MR63	HN	11	82.81	M244	Bin_4162	247	21.56	21.72
BR		MR63	SY	11	97.35	Bin_4212	Bin_4213	21.6	24.98	25.02
BR	qBR.REG-12.1	02428	SZ	12	6.29	M249	Bin_4274	7.63	1.86	1.94
BR		MR63	BLUP	12	11	Bin_4288	M250	6.78	2.74	2.74
BR		MR63	SZ	12	11	Bin_4288	M250	273	2.74	2.74
BR	qBR.REG-12.2	02428	NJ	12	33.4	M254	Bin_4367	4.49	10.17	10.43
BR		02428	XZ	12	33.4	M254	Bin_4367	4.53	10.17	10.43
BR		MR63	HN	12	42	Bin_4418	M257	254	16.36	16.37
BR	qBR.REG-12.3	02428	BLUP	12	64	Bin_4492	Bin_4493	5.59	21.95	22.03
BR		02428	SY	12	72.7	M262	Bin_4514	5.26	23.29	23.36
BR		MR63	JZ	12	78.8	Bin_4526	Bin_4527	13.4	24.08	24.32
BR		MR63	NJ	12	78.8	Bin_4526	Bin_4527	259	24.08	24.32
BR		MR63	SY	12	93.5	Bin_4550	Bin_4551	25.1	26.25	26.3
BR		MR63	BJ	12	94.16	Bin_4555	Bin_4556	199	26.51	26.57
BR		MR63	XZ	12	94.16	Bin_4555	Bin_4556	9.78	26.51	26.57
MR	qMR.REG-1.1	02428	NJ	1	0	Bin_1	M1	7.9	0.29	0.57	qMRR1.1 in Qiu et al. 2015
MR		02428	BLUP	1	6.05	Bin_11	Bin_12	9.94	1.58	1.62
MR		MR63	SY	1	7.6	M2	Bin_16	4.54	1.77	1.89
MR		02428	JZ	1	22.8	Bin_69	M6	3.85	5.76	5.76
MR	qMR.REG-1.2	MR63	NJ	1	62.3	Bin_199	Bin_200	10.79	19.16	19.2
MR		MR63	SZ	1	69	Bin_208	Bin_209	3.29	21.22	21.32
MR		MR63	JZ	1	84.2	M19	Bin_256	4.67	24.69	24.85
MR	qMR.REG-1.3	02428	XZ	1	108.34	M23	Bin_314	4.89	28.76	28.83	QMr1 in Zheng et al. 2007
MR		MR63	XZ	1	122.4	M27	Bin_357	9.6	32.25	32.38
MR		02428	SY	1	125.5	M28	Bin_363	4.81	32.77	32.82
MR		MR63	HN	1	131.29	Bin_398	Bin_399	12.64	35.47	35.59
MR		02428	SZ	1	135.3	Bin_410	M30	6.72	36.37	36.39
MR		MR63	BLUP	1	142	Bin_430	Bin_431	9.32	38.57	39.28
MR		MR63	BJ	1	156.5	Bin_441	Bin_442	10.51	41.05	41.15
MR	qMR.REG-2.1	02428	NJ	2	18.8	M36	Bin_531	4.57	4.39	4.42	mp2.1 in Swamy et al. 2012
MR	qMR.REG-2.2	02428	SY	2	68.4	Bin_642	Bin_643	8.66	19.24	19.29
MR		MR63	SZ	2	69.5	Bin_652	M40	4.05	19.77	19.79
MR		02428	BLUP	2	70.06	M40	Bin_653	9.46	19.79	19.83
MR		02428	XZ	2	70.06	M40	Bin_653	6.25	19.79	19.83
MR		MR63	BJ	2	85.74	M42	Bin_686	4.73	21.85	21.91
MR	qMR.REG-2.3	MR63	NJ	2	97.5	Bin_716	Bin_717	2.87	23.8	23.92	qMRR2.1 in Qiu et al. 2015
MR		MR63	SY	2	112	Bin_784	Bin_785	4.14	27.81	27.88
MR		MR63	XZ	2	112	Bin_784	Bin_785	16.77	27.81	27.88
MR	qMR.REG-2.4	MR63	HN	2	135.58	M53	Bin_871	16.27	32.85	32.94	QMr2 in Zheng et al. 2007
MR		02428	JZ	2	148.5	Bin_906	M55	6.4	34.88	34.9
MR		02428	SZ	2	148.5	Bin_906	M55	6.26	34.88	34.9
MR		MR63	BLUP	2	148.52	M55	Bin_907	19.92	34.88	34.94
MR	qMR.REG-3.1	02428	XZ	3	2.22	M57	Bin_931	12.57	0.44	0.47
MR	qMR.REG-3.2	MR63	NJ	3	23	Bin_992	Bin_993	8.89	3.98	4.05	qMRR3.1 in Qiu et al. 2015
MR	qMR.REG-3.3	MR63	BJ	3	50.82	Bin_1093	Bin_1094	8.5	10.71	10.8	mp3.1 in Swamy et al. 2012; qMR3 in Luo et al. 2014
MR		MR63	HN	3	61	M68	Bin_1126	9.56	12.81	12.86
MR		MR63	XZ	3	61.53	Bin_1126	Bin_1127	31.19	12.86	12.93
MR	qMR.REG-3.4	MR63	SY	3	84	Bin_1173	Bin_1174	3.13	15.67	15.79	mp3.1 in Swamy et al. 2012
MR		02428	SZ	3	92.5	Bin_1189	M72	5.33	16.74	16.75
MR		02428	JZ	3	103.5	M76	Bin_1270	6.5	23.57	23.61
MR		02428	BLUP	3	114.9	M78	Bin_1305	9.88	25.8	25.86
MR		02428	NJ	3	130.5	Bin_1339	Bin_1340	11.52	27.71	27.74
MR	qMR.REG-3.5	MR63	JZ	3	146.1	Bin_1407	Bin_1408	3.16	31.57	31.62
MR		MR63	BLUP	3	146.12	Bin_1408	Bin_1409	21.43	31.62	31.67
MR		02428	SY	3	148.9	Bin_1420	Bin_1421	5.6	32.34	32.41
MR		MR63	SZ	3	164.9	Bin_1476	M88	4.21	35.65	35.68
MR	qMR.REG-4.1	02428	XZ	4	2	Bin_1496	M89	8.36	0.46	0.46	qMR4 in Hu et al. 2011
MR		MR63	BJ	4	2.5	M89	Bin_1497	5.72	0.46	0.51
MR		MR63	BLUP	4	5.49	Bin_1507	Bin_1508	24.06	1.19	1.41
MR		MR63	XZ	4	5.49	Bin_1507	Bin_1508	19.48	1.19	1.41
MR		MR63	SY	4	11	Bin_1516	Bin_1517	3.54	2.63	2.78
MR	qMR.REG-4.2	MR63	JZ	4	51.8	Bin_1607	Bin_1608	3.76	20.24	20.31
MR	qMR.REG-4.3	02428	JZ	4	76	M106	Bin_1666	5.3	25.01	25.13
MR		02428	BLUP	4	76.27	Bin_1667	Bin_1668	10.82	25.19	25.3
MR	qMR.REG-4.4	02428	SZ	4	95.8	M110	Bin_1720	7.57	29.64	29.81	qMR4 in Li et al. 2009
MR		MR63	HN	4	106	Bin_1748	Bin_1749	9.1	31.87	32.04
MR		MR63	NJ	4	106	Bin_1748	Bin_1749	7.71	31.87	32.04
MR		02428	SY	4	111.8	Bin_1764	M113	6.7	33.28	33.29
MR		02428	NJ	4	120.5	M114	Bin_1795	3.77	35.25	35.28
MR	qMR.REG-5.1	02428	SZ	5	5.5	M115	Bin_1813	4.25	0.59	0.66
MR		02428	BLUP	5	10.19	Bin_1825	Bin_1826	6.03	1.46	1.5
MR	qMR.REG-5.2	02428	SY	5	48	M118	Bin_1886	6.76	7.31	7.84	mp5.1 and mp5.2 in Swamy et al. 2012; QMr5 in Zheng et al. 2007; qMRR5 in Mei et al. 2012
MR	qMR.REG-5.3	02428	XZ	5	173.73	M131	Bin_2009	7.3	23.73	23.8	mr5 in Aluko et al. 2004
MR	qMR.REG-5.4	MR63	HN	5	184.31	Bin_2043	Bin_2044	22.2	26.42	26.56	mr5 in Aluko et al. 2004
MR		MR63	JZ	5	184.5	Bin_2043	Bin_2044	7.07	26.42	26.56
MR		MR63	SZ	5	185.8	Bin_2054	Bin_2055	13.38	27.14	27.23
MR		MR63	BJ	5	186.21	Bin_2055	Bin_2056	11.09	27.23	27.27
MR		MR63	BLUP	5	188.9	Bin_2062	Bin_2063	66.08	27.6	27.65
MR		MR63	NJ	5	189.12	Bin_2063	Bin_2064	13.65	27.65	27.74
MR		MR63	SY	5	191.1	Bin_2067	Bin_2068	8.32	27.89	27.94
MR		MR63	XZ	5	192.5	Bin_2068	M133	55.34	27.94	27.94
MR		02428	JZ	5	196.6	Bin_2087	Bin_2088	3.41	29.01	29.04
MR		02428	NJ	5	200.1	M135	Bin_2096	4.05	29.47	29.49
MR	qMR.REG-6.1	02428	SY	6	10	Bin_2103	M136	3.36	0.42	1.07	qMR6b in Hu et al. 2011; qMRR6 in Mei et al. 2012; QMr6 in Zheng et al. 2007
MR		02428	NJ	6	24.5	Bin_2104	M138	5.48	2.08	2.34
MR	qMR.REG-6.2	MR63	SY	6	41	M139	Bin_2110	4.91	3.4	3.86	qMR6b in Hu et al. 2011; QMr6 in Zheng et al. 2007; mp6.1 in Swamy et al. 2012
MR		MR63	BJ	6	41.5	M139	Bin_2110	9.94	3.4	3.86
MR		02428	BLUP	6	49.78	M141	Bin_2128	12.1	5.21	5.53
MR		02428	JZ	6	49.8	M141	Bin_2128	6.62	5.21	5.53
MR		02428	SZ	6	49.8	M141	Bin_2128	8.38	5.21	5.53
MR	qMR.REG-6.3	02428	XZ	6	83.22	M150	Bin_2288	10.09	18.81	18.94	mp6.1 in Swamy et al. 2012
MR		MR63	JZ	6	84.9	M151	Bin_2297	5.29	19.61	19.72
MR		MR63	NJ	6	86.97	Bin_2301	Bin_2302	8.98	19.88	19.93
MR		MR63	HN	6	105.5	Bin_2374	Bin_2375	17.47	24.18	24.23
MR		MR63	SZ	6	106.8	Bin_2378	Bin_2379	4.19	24.36	24.39
MR	qMR.REG-6.4	MR63	BLUP	6	127.42	Bin_2443	Bin_2444	25.32	27.88	27.92	qMR6a in Hu et al. 2011
MR		MR63	XZ	6	127.42	Bin_2443	Bin_2444	16.09	27.88	27.92
MR	qMR.REG-7.1	MR63	NJ	7	5.06	Bin_2481	Bin_2482	5.2	1.06	1.11
MR		MR63	BLUP	7	5.28	Bin_2483	M156	15.97	1.14	1.15
MR		MR63	SY	7	5.5	Bin_2483	M156	4.34	1.14	1.15
MR		02428	SZ	7	14	Bin_2491	M157	7.75	1.94	2
MR		02428	XZ	7	14.5	Bin_2491	M157	7.73	1.94	2
MR	qMR.REG-7.2	02428	JZ	7	55.9	Bin_2698	Bin_2699	6.35	19.33	19.36	mr7 in Aluko et al. 2004
MR		MR63	JZ	7	68.1	Bin_2741	Bin_2742	2.78	21.78	21.83
MR	qMR.REG-7.3	MR63	SZ	7	82.5	Bin_2789	Bin_2790	3.71	24.59	24.63	QMr7 in Zheng et al. 2007; qMR7 in Luo et al. 2014
MR		MR63	HN	7	93.99	Bin_2840	Bin_2841	7.95	27.98	28.02
MR		MR63	XZ	7	96.78	M177	Bin_2847	7.66	28.38	28.4
MR		MR63	BJ	7	104.25	Bin_2867	Bin_2868	7.42	29.25	29.3
MR	qMR.REG-7.4	02428	SY	7	116.5	Bin_2876	M178	4.7	29.67	29.67	mp7.1 in Swamy et al. 2012
MR		02428	NJ	7	118.6	Bin_2876	M178	4.69	29.67	29.67
MR		02428	BLUP	7	118.62	Bin_2876	M178	6.27	29.67	29.67
MR	qMR.REG-8.1	MR63	BJ	8	8.02	Bin_2896	Bin_2897	10.48	0.79	0.83	mp8.1 in Swamy et al. 2012
MR		02428	BLUP	8	10	Bin_2897	Bin_2898	4.23	0.83	0.91
MR		02428	JZ	8	12.2	M180	Bin_2910	2.94	1.54	1.59
MR		MR63	NJ	8	18	Bin_2929	Bin_2930	6.8	2.69	2.76
MR	qMR.REG-8.2	MR63	JZ	8	34.4	M182	Bin_2976	3.59	6.39	6.81
MR		MR63	BLUP	8	34.94	Bin_2980	M183	28.1	7.32	7.34
MR		MR63	XZ	8	34.94	Bin_2980	M183	44.07	7.32	7.34
MR		02428	SZ	8	42.8	Bin_3027	Bin_3028	3.81	10.07	10.15
MR		MR63	SY	8	46	Bin_3048	Bin_3049	3.47	15.23	16.47
MR		02428	XZ	8	57.39	M186	Bin_3082	7.76	19.62	19.65
MR		MR63	HN	8	59.14	Bin_3095	Bin_3096	9.45	20.52	20.58
MR	qMR.REG-8.3	02428	NJ	8	78.5	Bin_3118	M187	5.62	25.15	25.21
MR		02428	SY	8	84.9	Bin_3136	M188	3.96	26.45	26.46
MR		MR63	SZ	8	86.1	Bin_3143	Bin_3144	6.43	26.89	26.93
MR	qMR.REG-9.1	MR63	HN	9	5.78	M193	Bin_3216	10.17	3.42	3.5
MR		02428	SY	9	14	Bin_3263	Bin_3264	3.86	6.92	6.97
MR	qMR.REG-9.2	MR63	XZ	9	26.52	Bin_3301	Bin_3302	21.88	9.83	9.89
MR		MR63	SY	9	27.6	Bin_3304	Bin_3305	2.62	9.96	10.01
MR		MR63	BLUP	9	29	Bin_3325	Bin_3326	23.26	11.66	11.72
MR		MR63	NJ	9	29	Bin_3325	Bin_3326	3.65	11.66	11.72
MR		MR63	BJ	9	30.5	Bin_3334	Bin_3335	5.75	12.13	12.19
MR	qMR.REG-9.3	02428	BLUP	9	31.29	Bin_3337	Bin_3338	6.11	12.29	12.36	qMR9 in Li et al. 2009
MR		02428	SZ	9	49.1	Bin_3392	Bin_3393	6.45	15.78	15.83
MR		02428	XZ	9	53.09	M202	Bin_3407	5.4	16.47	16.51
MR		02428	NJ	9	58	M203	Bin_3422	2.88	17.21	17.27
MR	qMR.REG-10.1	02428	XZ	10	20.06	M213	Bin_3618	9.45	6.38	6.6	qMR10 in Hu et al. 2011
MR		02428	NJ	10	28.8	M217	Bin_3665	3.95	10.31	10.36
MR		02428	SY	10	28.8	M217	Bin_3665	4.21	10.31	10.36
MR		MR63	BJ	10	38.11	Bin_3694	Bin_3695	8.53	12.01	12.08
MR		02428	BLUP	10	39.5	Bin_3698	M219	8.97	12.28	12.31
MR		02428	JZ	10	39.5	Bin_3698	M219	3.16	12.28	12.31
MR		02428	SZ	10	39.5	Bin_3698	M219	11.67	12.28	12.31
MR		MR63	SY	10	39.5	Bin_3698	M219	3.33	12.28	12.31
MR		MR63	SZ	10	46.9	Bin_3719	Bin_3720	7.77	13.7	13.77
MR	qMR.REG-10.2	MR63	JZ	10	86	Bin_3856	Bin_3857	8.76	21.93	22.03
MR		MR63	HN	10	91	Bin_3862	M226	20.75	22.37	22.5
MR		MR63	BLUP	10	92.5	Bin_3862	M226	32.95	22.37	22.5
MR		MR63	XZ	10	93	Bin_3862	M226	45.49	22.37	22.5
MR		MR63	NJ	10	95	M226	Bin_3863	7.19	22.5	22.52
MR	qMR.REG-11.1	02428	XZ	11	0	Bin_3879	M228	6.54	0.47	0.57
MR		02428	NJ	11	1	Bin_3879	M228	2.94	0.47	0.57
MR		MR63	SZ	11	2.5	M228	Bin_3880	4.9	0.57	0.8
MR		MR63	NJ	11	5	Bin_3882	Bin_3883	6.35	0.98	1.04
MR	qMR.REG-11.2	MR63	BLUP	11	31.45	Bin_3937	Bin_3938	22.05	4.94	5.04	qMRR11.1 in Swamy et al. 2012
MR		MR63	BJ	11	31.5	Bin_3937	Bin_3938	6.03	4.94	5.04
MR		MR63	XZ	11	31.67	Bin_3938	Bin_3939	36.1	5.04	5.13
MR		MR63	JZ	11	35	Bin_3944	Bin_3945	3.11	5.59	5.63
MR	qMR.REG-11.3	MR63	HN	11	82.81	M244	Bin_4162	11.87	21.56	21.72
MR		02428	BLUP	11	90.77	Bin_4190	Bin_4191	6.73	23.64	23.7
MR		MR63	SY	11	97.4	Bin_4212	Bin_4213	5.32	24.98	25.02
MR		02428	SY	11	99	Bin_4216	Bin_4217	5.38	25.19	25.4
MR		02428	SZ	11	99.2	Bin_4218	Bin_4219	5.95	25.56	25.69
MR	qMR.REG-12.1	MR63	NJ	12	11	Bin_4288	M250	5.67	2.74	2.74	mp12.1 in Swamy et al. 2012
MR		MR63	SZ	12	11	Bin_4288	M250	7.25	2.74	2.74
MR		MR63	HN	12	19.37	Bin_4301	Bin_4302	11.4	3.81	3.86
MR		MR63	BJ	12	26.61	M252	Bin_4345	8.24	7.64	7.68
MR	qMR.REG-12.2	02428	BLUP	12	42.45	M257	Bin_4419	12.38	16.36	16.44
MR		02428	XZ	12	42.45	M257	Bin_4419	12.93	16.36	16.44
MR	qMR.REG-12.3	MR63	JZ	12	60.6	M260	Bin_4483	3.79	21.23	21.28
MR		02428	SZ	12	68	Bin_4504	M261	4.92	22.81	22.83
MR		02428	SY	12	81.4	M263	Bin_4528	5.12	24.44	24.51
MR	qMR.REG-12.4	MR63	XZ	12	90.77	Bin_4537	Bin_4538	24.89	25.43	25.51
MR		MR63	SY	12	93.5	Bin_4550	Bin_4551	3.11	26.25	26.3
MR		MR63	BLUP	12	94.16	Bin_4555	Bin_4556	19.64	26.51	26.57
MR		02428	NJ	12	102.4	Bin_4567	M265	4.85	27.45	27.46
HR	qHR.REG-1.1	MR63	SY	1	4.5	Bin_10	Bin_11	3.89	1.35	1.58	qPHR1 in Liu et al. 2007; QHr1 in Zheng et al. 2007
HR		MR63	BJ	1	12.28	Bin_33	Bin_34	532	3.5	3.57
HR		MR63	HN	1	24.7	Bin_70	Bin_71	209	5.83	5.95
HR	qHR.REG-1.2	MR63	SZ	1	72.67	M16	Bin_220	382	22.16	22.24	hr1 in Aluko et al. 2004; qHR1 in Hu et al. 2011
HR		MR63	BLUP	1	78.5	Bin_231	Bin_232	11.33	23.07	23.13
HR		MR63	JZ	1	84.2	M19	Bin_256	158	24.69	24.85
HR		02428	SY	1	90.71	M20	Bin_269	3.13	25.45	25.47
HR	qHR.REG-1.3	MR63	NJ	1	161.4	Bin_455	Bin_456	23.7	42.08	42.15	qhr_1.1 in Nelson et al. 2011; QTL in Hao et al. 2009
HR		02428	XZ	1	161.9	Bin_457	Bin_458	11.84	42.23	42.28
HR		02428	BLUP	1	163	Bin_458	M32	5.28	42.28	42.3
HR		02428	JZ	1	163.9	Bin_458	M32	8.4	42.28	42.3
HR		MR63	XZ	1	165	M32	Bin_459	501	42.3	42.36
HR		02428	SZ	1	167.5	Bin_465	M33	12.2	42.83	42.88
HR		02428	NJ	1	168	Bin_465	M33	8.04	42.83	42.88
HR	qHR.REG-2.1	02428	JZ	2	10.3	Bin_503	M35	5	2.43	2.44
HR		MR63	NJ	2	23.2	Bin_546	Bin_547	22.6	5.12	5.41
HR		MR63	XZ	2	23.2	Bin_546	Bin_547	511	5.12	5.41
HR		02428	NJ	2	28.4	Bin_552	Bin_553	3.28	6.12	6.16
HR	qHR.REG-2.2	MR63	BLUP	2	68.4	Bin_642	Bin_643	10.52	19.24	19.29
HR		02428	SY	2	68.87	Bin_652	M40	4.05	19.77	19.79
HR		MR63	HN	2	81	M41	Bin_669	253	20.85	20.92
HR		MR63	JZ	2	81.5	Bin_669	Bin_670	182	20.92	20.97
HR		MR63	BJ	2	86.5	M42	Bin_686	533	21.85	21.91
HR	qHR.REG-2.3	02428	BLUP	2	103.71	Bin_743	M46	7.45	25.39	25.4
HR		MR63	SZ	2	105.5	M46	Bin_744	386	25.39	25.45
HR		02428	SZ	2	106	M46	Bin_744	11.35	25.39	25.45
HR		02428	XZ	2	111	Bin_781	M48	9.08	27.58	27.59
HR	qHR.REG-3.1	02428	SZ	3	2.5	M57	Bin_931	14.47	0.44	0.47	hr3 in Aluko et al. 2004
HR	qHR.REG-3.2	MR63	JZ	3	44.9	Bin_1059	Bin_1060	173	8.3	8.43	hr3 in Aluko et al. 2004; qHMR3 in Li et al. 2009; qHR3.1 in Luo et al. 2014
HR		02428	SY	3	60	Bin_1125	M68	6.77	12.77	12.81
HR		MR63	SZ	3	60.39	M68	Bin_1126	403	12.81	12.86
HR		MR63	HN	3	62.9	Bin_1130	Bin_1131	218	13.06	13.13
HR	qHR.REG-3.3	02428	JZ	3	98.4	M74	Bin_1234	13.28	21.35	21.39	qHRR3 in Mei et al. 2012
HR		02428	BLUP	3	104	M76	Bin_1270	9.13	23.57	23.61
HR	qHR.REG-3.4	02428	NJ	3	131.3	M81	Bin_1348	15.9	28.08	28.13
HR		MR63	NJ	3	144.1	Bin_1396	Bin_1397	31.6	30.56	30.63	qHR3.2 in Luo et al. 2014; qHMRR3.1 in Qiu et al. 2015
HR		MR63	BLUP	3	144.8	Bin_1402	Bin_1403	26.09	31.23	31.36
HR		MR63	XZ	3	146	Bin_1407	Bin_1408	512	31.57	31.62
HR		MR63	SY	3	146.1	Bin_1407	Bin_1408	7.53	31.57	31.62
HR		MR63	BJ	3	146.5	Bin_1408	Bin_1409	537	31.62	31.67
HR	qHR.REG-3.5	02428	XZ	3	164.4	Bin_1471	Bin_1472	9.59	35.36	35.41	QTL in Jiang et al. 2005
HR	qHR.REG-4.1	MR63	BJ	4	5.06	Bin_1505	Bin_1506	535	1.09	1.14
HR		MR63	HN	4	16	M92	Bin_1527	214	4.26	4.32
HR		MR63	SY	4	19.1	Bin_1534	Bin_1535	17.53	4.74	4.82
HR		MR63	XZ	4	33	Bin_1575	Bin_1576	510	15.27	15.7
HR		MR63	BLUP	4	33.8	Bin_1577	Bin_1578	22.46	15.92	15.95
HR		MR63	NJ	4	34	Bin_1579	Bin_1580	26.8	16.21	16.71
HR	qHR.REG-4.2	02428	BLUP	4	63.5	Bin_1641	M103	3.9	22.67	22.7
HR		02428	JZ	4	64.2	M103	Bin_1642	5.26	22.67	22.78
HR		02428	SZ	4	65.59	Bin_1643	Bin_1644	6.48	22.86	23.02
HR	qHR.REG-4.3	02428	NJ	4	86	M107	Bin_1681	4.1	27.29	27.36	qHMRR4.1 in Qiu et al. 2015
HR		02428	XZ	4	88	Bin_1688	M108	6.53	27.91	27.94
HR		MR63	JZ	4	93.5	M109	Bin_1703	177	28.75	28.81
HR	qHR.REG-4.4	MR63	SZ	4	117.36	Bin_1781	Bin_1782	382	34.39	34.43	qHMR4 in Li et al. 2009
HR	qHR.REG-5.1	MR63	NJ	5	14	Bin_1836	Bin_1837	34.2	2.06	2.1	qHRR5 in Mei et al. 2012
HR		MR63	SZ	5	14.19	Bin_1838	Bin_1839	382	2.13	2.16
HR		MR63	BLUP	5	14.2	Bin_1838	Bin_1839	28.95	2.13	2.16
HR		MR63	SY	5	15.8	Bin_1844	Bin_1845	20.61	2.68	3
HR	qHR.REG-5.2	02428	JZ	5	130.1	Bin_1909	M126	2.69	16.19	16.23	qHR5b in Hu et al. 2011
HR		02428	NJ	5	130.1	Bin_1909	M126	9.25	16.19	16.23
HR		MR63	JZ	5	131.5	Bin_1914	Bin_1915	160	16.4	16.44
HR	qHR.REG-5.3	MR63	HN	5	184.7	Bin_2044	Bin_2045	213	26.56	26.68	qHRR5 in Mei et al. 2012
HR		MR63	XZ	5	192.5	Bin_2068	M133	516	27.94	27.94
HR		MR63	BJ	5	192.53	M133	Bin_2069	534	27.94	27.98
HR		02428	SZ	5	196.99	Bin_2088	Bin_2089	7.1	29.04	29.09
HR		02428	XZ	5	199.5	Bin_2095	M135	6.44	29.46	29.47
HR		02428	BLUP	5	199.54	M135	Bin_2096	4.8	29.47	29.49
HR	qHR.REG-6.1	MR63	HN	6	15.3	M136	M137	252	0.42	1.44	QHr6 in Zheng et al. 2007; hr6 in Kepiro et al. 2008; qHMRR6.1 in Qiu et al. 2015; hr6 in Aluko et al. 2004
HR		MR63	JZ	6	15.3	M136	M137	177	0.42	1.44
HR		02428	XZ	6	24	Bin_2104	M138	3.83	2.08	2.34
HR		02428	NJ	6	24.5	Bin_2104	M138	6.31	2.08	2.34
HR		02428	SZ	6	39.06	Bin_2106	Bin_2107	8.96	3.12	3.24
HR	qHR.REG-6.2	MR63	BJ	6	40.99	M139	Bin_2110	541	3.4	3.86	QHr6 in Zheng et al. 2007; qhr_6.1 in Nelson et al. 2011; hr6 in Aluko et al. 2004
HR		MR63	SY	6	41	M139	Bin_2110	9.19	3.4	3.86
HR		MR63	NJ	6	52.3	Bin_2143	M142	21.6	6.55	6.84
HR		MR63	XZ	6	52.3	Bin_2143	M142	514	6.55	6.84
HR		02428	JZ	6	56.5	M142	Bin_2144	3.75	6.55	7.14
HR	qHR.REG-6.3	MR63	SZ	6	100.77	M153	Bin_2361	380	23.52	23.58
HR		MR63	BLUP	6	114.4	M154	Bin_2396	11.01	25.23	25.25
HR		02428	SY	6	125.68	Bin_2438	Bin_2439	5.28	27.51	27.57
HR		02428	BLUP	6	140.08	Bin_2470	Bin_2471	5.52	30.83	31.05
HR	qHR.REG-7.1	MR63	BJ	7	5.28	Bin_2483	M156	533	1.14	1.15
HR		02428	SY	7	6.47	Bin_2485	Bin_2486	5.91	1.24	1.28
HR		02428	BLUP	7	9	Bin_2488	Bin_2489	7.33	1.53	1.68
HR		02428	JZ	7	14.5	Bin_2491	M157	7.76	1.94	2
HR		02428	XZ	7	15	M157	Bin_2492	6.47	2	2.07
HR		MR63	JZ	7	27	Bin_2523	Bin_2524	161	4.78	4.95
HR		MR63	SZ	7	27	Bin_2523	Bin_2524	379	4.78	4.95
HR		MR63	XZ	7	28	Bin_2524	Bin_2525	503	4.95	5.14
HR		MR63	BLUP	7	30.3	Bin_2533	Bin_2534	7.59	5.69	5.81
HR		MR63	SY	7	36.4	M160	Bin_2555	6.31	7.35	7.4
HR	qHR.REG-7.2	02428	SZ	7	86.49	M174	Bin_2803	9.07	25.44	25.51
HR		MR63	HN	7	94	Bin_2840	Bin_2841	208	27.98	28.02
HR		MR63	NJ	7	100	Bin_2847	Bin_2848	21.1	28.4	28.43
HR	qHR.REG-8.1	MR63	SZ	8	22.5	Bin_2948	Bin_2949	385	4.12	4.46	QTL in Jiang et al. 2005; hr8 in Aluko et al. 2004
HR		MR63	SY	8	31.4	Bin_2965	Bin_2966	16.32	5.65	5.7
HR		MR63	BLUP	8	34.9	M182	Bin_2976	24.75	6.39	6.81
HR		MR63	JZ	8	42.8	Bin_3027	Bin_3028	173	10.07	10.15
HR		MR63	BJ	8	44.34	Bin_3046	Bin_3047	539	14.1	14.53
HR		MR63	NJ	8	44.6	Bin_3047	Bin_3048	36	14.53	15.23
HR		MR63	XZ	8	44.6	Bin_3047	Bin_3048	515	14.53	15.23
HR		02428	NJ	8	48.2	Bin_3049	Bin_3050	2.99	16.47	17.39
HR		02428	SZ	8	52.95	M185	Bin_3062	7.95	18.55	18.61
HR		MR63	HN	8	58.7	Bin_3089	Bin_3090	214	20.11	20.19
HR	qHR.REG-8.2	02428	JZ	8	93.2	Bin_3170	M190	8.88	28.31	28.34
HR	qHR.REG-9.1	MR63	BJ	9	29	Bin_3325	Bin_3326	530	11.66	11.72	qhr_9.1 in Nelson et al. 2011
HR		MR63	BLUP	9	29	Bin_3325	Bin_3326	16.58	11.66	11.72
HR		MR63	NJ	9	29	Bin_3325	Bin_3326	26.5	11.66	11.72
HR		MR63	SY	9	29	Bin_3325	Bin_3326	6.12	11.66	11.72
HR		MR63	XZ	9	29	Bin_3325	Bin_3326	511	11.66	11.72
HR		MR63	SZ	9	32.42	Bin_3350	Bin_3351	406	13.04	13.08
HR		MR63	JZ	9	36.1	Bin_3363	Bin_3364	176	13.9	14
HR	qHR.REG-9.2	02428	JZ	9	57.5	M203	Bin_3422	7.72	17.21	17.27	qHMR9 in Li et al. 2009
HR		02428	NJ	9	58	M203	Bin_3422	4.94	17.21	17.27
HR		MR63	HN	9	73.4	M206	Bin_3493	207	20.98	21.07
HR		02428	XZ	9	73.5	M206	Bin_3493	11.21	20.98	21.07
HR		02428	BLUP	9	87	Bin_3518	M208	10.22	22.55	22.57
HR		02428	SZ	9	87.5	Bin_3518	M208	14.4	22.55	22.57
HR		02428	SY	9	87.58	M208	Bin_3519	3.88	22.57	22.59
HR	qHR.REG-10.1	MR63	SZ	10	2.23	M209	Bin_3532	383	0.58	0.64	qHR10 in Hu et al. 2011
HR	qHR.REG-10.2	02428	SZ	10	17.42	Bin_3609	Bin_3610	9.84	5.7	5.78
HR		02428	XZ	10	30.5	M217	Bin_3665	6.14	10.31	10.36
HR		02428	NJ	10	39.9	Bin_3698	M219	3.65	12.28	12.31
HR		MR63	BJ	10	39.95	M219	Bin_3699	539	12.28	12.38
HR	qHR.REG-10.3	MR63	JZ	10	61.5	M222	Bin_3786	156	17.55	17.6	qhr_10.1 in Nelson et al. 2011
HR		02428	BLUP	10	75.32	Bin_3831	Bin_3832	6.76	20.36	20.39
HR		02428	SY	10	81.5	M225	Bin_3849	2.58	21.4	21.53
HR	qHR.REG-10.4	MR63	HN	10	92.5	Bin_3862	M226	212	22.37	22.5	qhr_10.1 in Nelson et al. 2011
HR		MR63	XZ	10	93.5	Bin_3862	M226	516	22.37	22.5
HR		MR63	BLUP	10	93.8	Bin_3862	M226	28.93	22.37	22.5
HR		MR63	NJ	10	93.8	Bin_3862	M226	35.5	22.37	22.5
HR		MR63	SY	10	93.8	Bin_3862	M226	14.36	22.37	22.5
HR		02428	JZ	10	98.6	Bin_3874	M227	10.09	23.08	23.09
HR	qHR.REG-11.1	02428	SZ	11	0.5	Bin_3879	M228	11.09	0.47	0.57
HR		02428	SY	11	2	M228	Bin_3880	6.04	0.57	0.8
HR	qHR.REG-11.2	MR63	HN	11	27	Bin_3918	Bin_3919	213	3.73	3.77
HR		02428	XZ	11	28.5	M232	Bin_3934	4.32	4.57	4.7
HR		MR63	BJ	11	31.45	Bin_3937	Bin_3938	537	4.94	5.04
HR		MR63	BLUP	11	31.7	Bin_3938	Bin_3939	28.75	5.04	5.13
HR		MR63	SY	11	31.7	Bin_3938	Bin_3939	10.57	5.04	5.13
HR		MR63	XZ	11	31.7	Bin_3938	Bin_3939	519	5.04	5.13
HR		MR63	NJ	11	31.9	Bin_3939	Bin_3940	39.1	5.13	5.26
HR	qHR.REG-11.3	02428	BLUP	11	49.49	M237	Bin_4018	4.43	10.79	10.87
HR		02428	JZ	11	51.7	M238	Bin_4023	6.5	11.11	11.2
HR		02428	NJ	11	58.3	Bin_4088	M243	3.19	16.52	16.53
HR		MR63	SZ	11	58.35	M243	Bin_4089	383	16.52	16.58
HR		MR63	JZ	11	65.5	Bin_4121	Bin_4122	163	18.84	18.88
HR	qHR.REG-12.1	02428	BLUP	12	2.28	Bin_4263	Bin_4264	4.92	1	1.05
HR		02428	SZ	12	6.28	M249	Bin_4274	11.15	1.86	1.94
HR		MR63	HN	12	6.5	M249	Bin_4274	216	1.86	1.94
HR		02428	NJ	12	24	M251	Bin_4332	2.67	6.82	6.84
HR	qHR.REG-12.2	02428	JZ	12	42.4	Bin_4418	M257	7.81	16.36	16.37	qHR12 in Hu et al. 2011
HR		MR63	JZ	12	48.7	Bin_4443	Bin_4444	168	18.3	18.36
HR		02428	XZ	12	49.5	Bin_4449	Bin_4450	4.65	18.73	18.8
HR	qHR.REG-12.3	02428	SY	12	72.7	M262	Bin_4514	3.25	23.29	23.36	qHMRR12.1 in Qiu et al. 2015
HR		MR63	SZ	12	82	M263	Bin_4528	406	24.44	24.51
HR		MR63	BJ	12	94.16	Bin_4555	Bin_4556	535	26.51	26.57
HR		MR63	BLUP	12	94.2	Bin_4555	Bin_4556	22.26	26.51	26.57
HR		MR63	NJ	12	94.2	Bin_4555	Bin_4556	26.4	26.51	26.57
HR		MR63	SY	12	94.2	Bin_4555	Bin_4556	15.5	26.51	26.57
HR		MR63	XZ	12	94.2	Bin_4555	Bin_4556	515	26.51	26.57

## Sheet: Table S4
Table S4 Detail information of all QTLs detected by CSL
Trait	QTL	Population	Environment	Chromosome	Position (cM)	MarkerName	LOD	PVE (%)a	Addb	LeftCI	RightCI	Physical position (Mb)	Reference QTL
GL	qGL.CSL-1.1	02428	JZ	1	11.78	M3	3.03	3.55	-0.24	7.86	8.34	2.74	qGL1 in Yan et al. 2014
GL		MR63	SY	1	14.21	Bin_39	9.47	6.1	-0.16	8.21	7.89	3.97
GL		MR63	XZ	1	14.64	Bin_43	8.56	0.35	-0.22	10.48	10.05	4.3
GL		MR63	SZ	1	15.93	Bin_47	9.04	3.87	-0.17	9.17	8.84	4.59
GL		02428	Mean	1	22.84	M6	4.42	6.16	-0.22	7.87	8.31	5.76
GL	qGL.CSL-1.2	MR63	SY	1	53.07	M10	3.84	2.32	-0.09	8.14	7.96	13.25	qGL1 in Hu et al. 2011
GL		MR63	SZ	1	60.3	M14	4.72	1.93	-0.1	9.1	8.91	18.61
GL	qGL.CSL-1.3	MR63	HN	1	111.77	M24	11.14	10.7	0.15	5.38	5.69	29.59
GL		MR63	Mean	1	111.77	M24	9.7	2.98	0.11	7.61	7.84	29.59
GL		MR63	SZ	1	111.77	M24	3.33	1.31	0.07	8.93	9.08	29.59
GL	qGL.CSL-1.4	MR63	BJ	1	138.05	Bin_418	8.12	7.31	-0.11	6.14	5.92	37.2
GL		MR63	HN	1	138.48	Bin_419	5.8	5.39	-0.1	5.64	5.44	37.25
GL		MR63	JZ	1	138.48	Bin_419	12.83	8.03	-0.17	8.82	8.49	37.25
GL		MR63	Mean	1	138.48	Bin_419	19.02	6.48	-0.15	7.87	7.57	37.25
GL		MR63	NJ	1	138.48	Bin_419	14.52	3.93	-0.25	9.16	8.66	37.25
GL		MR63	SZ	1	138.05	Bin_418	16.17	7.61	-0.16	9.17	8.84	37.2
GL		MR63	XZ	1	138.48	Bin_419	9.56	0.4	-0.15	10.41	10.1	37.25
GL	qGL.CSL-2.1	02428	NJ	2	2.04	Bin_481	4.66	3.76	0.15	8.68	8.38	0.55	qGL2 in Hu et al. 2011; qGL-2 in Li et al. 2011
GL		MR63	XZ	2	10.81	Bin_507	2.86	0.12	0.11	10.16	10.37	2.78
GL		MR63	BJ	2	11.04	Bin_516	7.78	7.05	0.12	5.92	6.15	3.3
GL		MR63	SY	2	15.79	Bin_520	10.87	7.13	0.17	7.88	8.23	3.71
GL		02428	JZ	2	18.78	M36	6.41	7.87	0.26	8.37	7.84	4.39
GL		MR63	SZ	2	22.33	Bin_546	5.43	2.24	0.1	8.9	9.1	5.12
GL	qGL.CSL-2.2	MR63	XZ	2	54.49	M38	20.75	0.95	-1.35	11.61	8.91	10.8	qGL2 in Mei et al. 2012; gl2 in Rabiei et al. 2004
GL		MR63	Mean	2	58.46	Bin_600	17.17	5.77	0.19	7.54	7.92	12.41
GL		02428	NJ	2	70.06	M40	2.96	2.35	-0.1	8.43	8.62	19.79
GL		02428	SY	2	70.06	M40	3.05	3.94	-0.1	7.42	7.63	19.79
GL	qGL.CSL-2.3	MR63	JZ	2	112.08	Bin_786	12.5	7.48	0.28	8.39	8.95	27.93	qGL2.2 in Qiu et al. 2015
GL		MR63	SZ	2	128.36	M52	6.86	2.85	-0.18	9.18	8.82	31.08
GL		MR63	Mean	2	129.62	Bin_838	6.16	1.85	-0.11	7.84	7.61	31.15
GL	qGL.CSL-2.4	MR63	SY	2	155.12	Bin_922	5.97	3.69	-0.15	8.2	7.9	35.68
GL	qGL.CSL-3.1	MR63	NJ	3	2.22	M57	6.3	1.54	0.3	8.6	9.2	0.44	qkl_3.1 in Nelson et al. 2011
GL		MR63	SZ	3	5.27	Bin_933	11.99	5.14	0.29	8.73	9.31	0.53
GL		MR63	SY	3	7.25	Bin_944	4.85	2.97	0.26	7.79	8.31	1.19
GL		MR63	XZ	3	5.93	Bin_943	11.77	0.49	0.4	9.84	10.64	1.15
GL		MR63	HN	3	14.87	M58	3.32	2.96	0.19	5.35	5.72	2.55
GL	qGL.CSL-3.2	MR63	BJ	3	34.02	Bin_1030	4.4	3.83	0.25	5.78	6.28	6.5
GL	qGL.CSL-3.3	MR63	XZ	3	68.44	Bin_1146	8.36	0.34	-0.4	10.66	9.86	14.23	gl3 in Aluko et al. 2004; qGL-3 in Li et al. 2011; qGL3a in Bai et al. 2010; qGL 3 in Mei et al. 2012
GL	qGL.CSL-3.4	MR63	BJ	3	91.86	Bin_1189	16.91	16.67	0.29	5.74	6.33	16.74	qGL-3 in Zhao et al. 2011
GL		MR63	JZ	3	91.86	Bin_1189	21.28	14.26	0.39	8.27	9.05	16.74
GL		MR63	SY	3	91.86	Bin_1189	29.77	23.73	0.45	7.6	8.5	16.74
GL		02428	SZ	3	91.43	Bin_1186	5.13	7.56	0.18	8.63	8.27	16.62
GL		MR63	XZ	3	91.86	Bin_1189	20.35	0.93	0.41	9.85	10.67	16.74
GL		02428	JZ	3	93.69	M72	14.93	19.88	0.39	8.49	7.7	16.75
GL		02428	Mean	3	93.69	M72	10.59	15.8	0.26	8.34	7.82	16.75
GL		02428	NJ	3	93.69	M72	25.2	26.25	0.46	8.98	8.07	16.75
GL		MR63	SZ	3	95.07	Bin_1194	39.38	23.36	0.52	8.49	9.52	17.2
GL		MR63	Mean	3	97.5	Bin_1231	25.6	9.2	0.35	7.38	8.07	21.22
GL		MR63	NJ	3	97.5	Bin_1231	15.57	4.17	0.49	8.42	9.4	21.22
GL		MR63	HN	3	101.41	Bin_1262	19.88	21.21	0.45	5.09	5.99	23.11
GL	qGL.CSL-3.5	MR63	Mean	3	113.88	Bin_1298	12.34	3.91	0.2	7.53	7.92	25.44	qkl_3.2 in Nelson et al. 2011; qGL3b in Bai et al. 2010
GL		MR63	XZ	3	113.88	Bin_1298	13.65	0.59	0.31	9.94	10.56	25.44
GL		MR63	JZ	3	114.9	M78	12.89	7.75	0.25	8.42	8.92	25.8
GL		02428	Mean	3	114.9	M78	7.22	10.26	0.21	8.3	7.88	25.8
GL		02428	SY	3	114.9	M78	9.33	12.77	0.26	7.79	7.26	25.8
GL		02428	SZ	3	114.9	M78	6.94	10.25	0.25	8.71	8.21	25.8
GL		02428	XZ	3	114.9	M78	10.56	18.33	0.31	8.66	8.03	25.8
GL	qGL.CSL-3.6	02428	SY	3	136.65	Bin_1367	5.1	6.92	0.18	7.72	7.35	29.07
GL		02428	NJ	3	137.76	Bin_1373	6.67	5.93	0.2	8.73	8.33	29.35
GL		MR63	SY	3	139.32	Bin_1378	6.44	3.88	0.16	7.9	8.23	29.6
GL		MR63	SZ	3	148.85	Bin_1417	14.1	6.4	0.24	8.77	9.25	32.09
GL		02428	JZ	3	149.6	M85	11.77	15.52	0.36	8.46	7.75	32.43
GL		02428	Mean	3	149.6	M85	3.91	5.46	0.16	8.23	7.92	32.43
GL		02428	SZ	3	149.6	M85	3.49	5.04	0.18	8.63	8.27	32.43
GL	qGL.CSL-3.7	MR63	HN	3	158.75	Bin_1455	3.57	3.19	0.15	5.38	5.68	34.46	qGL3c in Bai et al. 2010; qGL3 in Hu et al. 2011
GL		02428	XZ	3	161.27	Bin_1464	2.85	4.61	0.15	8.48	8.17	34.91
GL	qGL.CSL-4.1	02428	Mean	4	24.68	M93	3.17	4.27	0.1	8.18	7.98	6.95
GL	qGL.CSL-4.2	02428	Mean	4	85.99	M107	6.8	9.75	0.18	8.27	7.9	27.29	qGL4 in Hu et al. 2011; qGL-4b in Zhao et al. 2011; qkl_4.1 in Nelson et al. 2011
GL		02428	SY	4	85.99	M107	4.33	5.59	0.16	7.68	7.37	27.29
GL		02428	SZ	4	85.99	M107	7.5	11.28	0.23	8.69	8.22	27.29
GL		02428	XZ	4	85.99	M107	8.74	14.9	0.25	8.59	8.09	27.29
GL		MR63	Mean	4	95.75	M110	11.83	3.7	0.22	7.51	7.94	29.64
GL		MR63	HN	4	98.17	Bin_1726	7.54	7.01	0.19	5.34	5.72	30.28
GL		MR63	NJ	4	98.17	Bin_1726	4.93	1.19	0.24	8.67	9.14	30.28
GL		02428	JZ	4	99.75	Bin_1734	5.84	7.57	0.19	8.29	7.91	30.83
GL	qGL.CSL-4.3	02428	NJ	4	111.84	M113	5.11	4.15	0.15	8.67	8.37	33.28	qkl_4.1 in Nelson et al. 2011
GL	qGL.CSL-5.1	MR63	SY	5	28.68	M117	4.61	2.79	0.12	7.93	8.16	5.43	qGL5.1 in Mei et al. 2012; gl5 in Rabiei et al. 2004; GL-5 in Li et al. 2011; qGL5.1 in Qiu et al. 2015
GL	qGL.CSL-5.2	02428	Mean	5	173.73	M131	3.89	5.48	0.14	8.21	7.94	23.73
GL		02428	SZ	5	173.73	M131	5.48	8.1	0.2	8.66	8.26	23.73
GL		02428	XZ	5	173.73	M131	5.06	8.27	0.19	8.53	8.15	23.73
GL	qGL.CSL-5.3	02428	SY	5	194.09	M134	5.8	7.63	0.23	7.75	7.29	28.12
GL	qGL.CSL-6.1	MR63	JZ	6	46.77	Bin_2124	4.18	2.35	0.12	8.54	8.78	4.96
GL	qGL.CSL-6.2	02428	NJ	6	87.41	Bin_2306	13.47	11.92	-0.25	8.27	8.77	20.09	qGL6 in Hu et al. 2011
GL	qGL.CSL-7.1	MR63	NJ	7	29.19	Bin_2526	52.69	21.52	0.8	8.11	9.71	5.21
GL		MR63	XZ	7	29.41	Bin_2533	114.17	16.76	1.35	8.91	11.61	5.69
GL		MR63	SY	7	41.82	M162	13.4	9.03	0.24	7.82	8.29	9.22
GL	qGL.CSL-7.2	MR63	JZ	7	67.18	M170	8.51	5.09	0.16	8.5	8.81	21.52	qGL-7-1 in Li et al. 2011; qGL7.1 and qGL7.2 in Qiu et al. 2015; qGL7 in Qiu et al. 2017
GL		MR63	Mean	7	68.15	Bin_2742	47.61	22.02	0.33	7.39	8.06	21.83
GL		MR63	NJ	7	67.7	Bin_2741	4.55	1.08	0.16	8.75	9.07	21.78
GL		MR63	SZ	7	68.15	Bin_2742	17.55	8.16	0.2	8.8	9.2	21.83
GL		MR63	XZ	7	68.15	Bin_2742	15.24	0.66	0.24	10.02	10.5	21.83
GL	qGL.CSL-7.3	MR63	NJ	7	99.96	Bin_2847	22.85	6.69	0.5	8.41	9.41	28.4	qGL7 in Bai et al. 2010
GL		MR63	Mean	7	104.25	Bin_2863	4.44	1.27	0.11	7.61	7.84	29.06
GL	qGL.CSL-8.1	MR63	NJ	8	16.71	Bin_2923	4.24	0.99	0.16	8.77	9.08	2.32	qGL8 in Hu et al. 2011
GL		MR63	XZ	8	16.71	Bin_2923	5.57	0.22	0.15	10.11	10.4	2.32
GL		MR63	HN	8	18.25	Bin_2931	4.68	4.36	0.17	5.36	5.69	2.86
GL		MR63	BJ	8	21.95	Bin_2946	5.36	4.69	0.17	5.85	6.2	3.7
GL		MR63	JZ	8	21.95	Bin_2946	9.65	5.77	0.29	8.37	8.95	3.7
GL	qGL.CSL-8.2	MR63	BJ	8	62.47	Bin_3106	15.24	14.75	-0.18	6.21	5.86	22.87
GL		MR63	Mean	8	62.47	Bin_3106	5.15	1.49	-0.08	7.81	7.64	22.87
GL		MR63	NJ	8	72.99	Bin_3108	4.09	0.97	-0.16	9.06	8.75	24.35
GL		MR63	SZ	8	80.3	Bin_3121	11.09	4.81	-0.18	9.18	8.83	25.38
GL	qGL.CSL-9.1	MR63	BJ	9	40.13	Bin_3364	3.41	2.91	0.22	5.81	6.26	14	qGL9 in Hu et al. 2011; qGL9 in Yan et al. 2014
GL	qGL.CSL-9.2	02428	NJ	9	73.38	M206	2.71	1.73	0.17	8.66	8.31	20.98	qGL9 in Mei et al. 2012
GL		MR63	Mean	9	81.18	Bin_3504	9.46	2.86	-0.13	7.86	7.59	21.67
GL	qGL.CSL-10.1	MR63	JZ	10	36.54	Bin_3687	5.1	2.97	-0.14	8.8	8.52	11.66
GL		MR63	XZ	10	39.95	M219	6.06	0.24	-0.15	10.4	10.11	12.28
GL		MR63	SZ	10	42.02	Bin_3706	3.64	1.5	-0.12	9.13	8.88	13.07
GL		MR63	SY	10	46.21	Bin_3714	5.49	3.36	-0.23	8.28	7.82	13.48
GL	qGL.CSL-10.2	MR63	JZ	10	67	Bin_3790	18.1	11.78	0.35	8.29	9	18.05
GL		MR63	SY	10	67	Bin_3790	15.61	10.85	0.3	7.75	8.35	18.05
GL		MR63	XZ	10	71.83	Bin_3811	4.88	0.19	0.19	10.07	10.44	19.23
GL		MR63	SZ	10	73.05	M223	5.7	2.34	0.16	8.85	9.16	19.5
GL		02428	Mean	10	73.05	M223	6.63	9.31	0.19	8.27	7.9	19.5
GL		02428	NJ	10	73.05	M223	8.52	7.14	0.22	8.75	8.3	19.5
GL		02428	SY	10	73.05	M223	7.25	9.58	0.21	7.74	7.31	19.5
GL		02428	SZ	10	73.05	M223	7.33	10.77	0.24	8.7	8.22	19.5
GL		02428	XZ	10	73.05	M223	5.89	9.61	0.22	8.55	8.12	19.5
GL	qGL.CSL-11.1	MR63	HN	11	6.89	Bin_3886	10.34	8.74	0.12	5.42	5.67	1.33	qGL11.1 in Qiu et al. 2015
GL		MR63	Mean	11	8.59	Bin_3887	27.21	10.45	0.23	7.49	7.95	1.5
GL		MR63	SZ	11	8.59	Bin_3888	18.32	9.15	0.22	8.79	9.23	1.6
GL		MR63	XZ	11	8.59	Bin_3887	126.38	23.57	1.43	8.84	11.71	1.5
GL		MR63	NJ	11	15.49	Bin_3901	18.36	5.16	0.27	8.63	9.18	2.7
GL		MR63	BJ	11	21.55	Bin_3905	10.23	9.38	0.12	5.92	6.15	2.97
GL	qGL.CSL-11.2	MR63	JZ	11	56.2	Bin_4070	7.04	4.05	-0.28	8.94	8.38	15.5	qGL11 in Qiu et al. 2017
GL		02428	SY	11	54.64	M241	8.8	11.8	0.18	7.7	7.34	14.04
GL	qGL.CSL-12.1	MR63	SZ	12	0.22	Bin_4252	5.55	2.31	0.13	8.87	9.14	0.25
GL	qGL.CSL-12.2	MR63	Mean	12	37.53	M255	8.36	2.49	0.22	7.51	7.95	11.42
GL		02428	SZ	12	57.06	M259	3.51	5.08	-0.22	8.25	8.68	21.09
GW	qGW.CSL-1.1	02428	SY	1	22.84	M6	5.24	8.04	-0.1	2.87	3.07	5.76	kw1.1 in Swamy et al. 2012
GW	qGW.CSL-1.2	MR63	SZ	1	42.13	Bin_99	3.3	0.57	0.03	3.21	3.28	9.68
GW		MR63	Mean	1	57.31	Bin_170	15.43	5.16	0.04	2.89	2.98	15.85
GW		MR63	SY	1	57.31	Bin_170	6.72	5.18	0.04	2.9	2.99	15.85
GW		MR63	XZ	1	57.31	Bin_170	4.99	2.37	0.05	3.14	3.25	15.85
GW		MR63	JZ	1	59.12	Bin_182	5.51	4.89	0.04	2.97	3.05	18.01
GW		MR63	NJ	1	59.77	Bin_189	6.58	3.11	0.05	2.99	3.09	18.57
GW		MR63	HN	1	60.57	Bin_190	23.76	20.68	0.12	2.46	2.71	18.65
GW		02428	Mean	1	72.67	M16	2.74	2.63	-0.06	3.06	3.17	22.16
GW		02428	SZ	1	72.67	M16	6.08	6.28	-0.09	3.15	3.33	22.16
GW	qGW.CSL-1.3	MR63	BJ	1	94.39	Bin_276	4.11	5.67	-0.05	2.63	2.52	26.15	kw1.3 in Swamy et al. 2012
GW	qGW.CSL-1.4	MR63	JZ	1	161.42	Bin_456	5.35	5.36	-0.04	3.06	2.97	42.15
GW		MR63	Mean	1	161.42	Bin_456	7.68	2.46	-0.03	2.96	2.91	42.15
GW		MR63	XZ	1	161.42	Bin_456	33.51	22.07	-0.14	3.34	3.05	42.15
GW		MR63	NJ	1	163.91	M32	22.53	12.25	-0.1	3.14	2.94	42.3
GW	qGW.CSL-2	MR63	SZ	2	70.65	Bin_653	2.61	0.46	-0.08	3.29	3.12	19.83	QTL in Jiang et al. 2005; qGW2b in Hu et al. 2011; qGW2 in Yan et al. 2014
GW	qGW.CSL-3.1	02428	Mean	3	30.4	M61	5.04	5.36	-0.06	3.11	3.22	5.73
GW		02428	NJ	3	30.4	M61	6.61	8.89	-0.09	2.99	3.17	5.73
GW		02428	XZ	3	30.4	M61	3.41	5.48	-0.06	3.13	3.24	5.73
GW	qGW.CSL-3.2	MR63	NJ	3	89.22	Bin_1178	4.19	1.84	0.06	2.97	3.1	16.02	qGW3 in Bai et al. 2010
GW	qGW.CSL-3.3	MR63	HN	3	149.6	M85	4.24	2.75	-0.06	2.65	2.53	32.43	qGW3 in Yan et al. 2014
GW		MR63	SY	3	149.6	M85	5.22	3.86	-0.05	3	2.89	32.43
GW		MR63	SZ	3	157.64	Bin_1447	7.84	1.42	-0.08	3.32	3.16	34.06
GW		MR63	Mean	3	165.16	M88	21.87	7.68	-0.15	3.09	2.78	35.65
GW	qGW.CSL-4.1	MR63	SY	4	39.89	M101	6.7	5.08	-0.06	3.01	2.88	17.31	kw4.1 in Qiu et al. 2015
GW		MR63	JZ	4	40.46	Bin_1584	3.02	2.81	-0.04	3.05	2.97	17.71
GW		MR63	Mean	4	40.9	Bin_1592	13.85	4.48	-0.06	2.99	2.87	18.92
GW	qGW.CSL-4.2	MR63	SZ	4	87.24	Bin_1687	6.32	1.11	0.11	3.14	3.35	27.81
GW	qGW.CSL-4.3	02428	Mean	4	108.78	M112	5.21	5.58	-0.05	3.12	3.22	32.56	qGW4 in Hu et al. 2011
GW		02428	SY	4	108.78	M112	7.78	12.3	-0.08	2.9	3.05	32.56
GW		02428	SZ	4	108.78	M112	9.77	10.65	-0.07	3.18	3.32	32.56
GW	qGW.CSL-5.1	MR63	SY	5	27.48	Bin_1861	35.64	37.09	-0.14	3.08	2.81	4.8	qGW5a in Bai et al. 2010; qGW5 in Hu et al. 2011; qGW5 in Qiu et al. 2017; qGW5 in Mei et al. 2012; gb5 in Rabiei 2004; qGW-5-2 in Li et al. 2011; qGW5.1 in Qiu et al. 2015
GW		MR63	BJ	5	28.13	Bin_1865	14.89	23.09	-0.1	2.67	2.48	5.4
GW		MR63	JZ	5	28.13	Bin_1865	26.7	31.09	-0.13	3.14	2.89	5.4
GW		MR63	Mean	5	28.13	Bin_1865	61.93	34.59	-0.13	3.07	2.8	5.4
GW		MR63	SZ	5	28.13	Bin_1865	94.36	47.51	-0.29	3.54	2.95	5.4
GW		MR63	HN	5	30.82	Bin_1869	9.33	6.36	-0.08	2.68	2.51	5.88
GW		02428	JZ	5	28.68	M117	9.92	18.98	-0.11	2.98	3.21	5.43
GW		02428	Mean	5	28.68	M117	26.52	37.11	-0.14	3.02	3.31	5.43
GW		02428	NJ	5	28.68	M117	18.72	29.72	-0.15	2.93	3.24	5.43
GW		02428	SY	5	28.68	M117	14.08	24.04	-0.12	2.85	3.09	5.43
GW		02428	SZ	5	28.68	M117	27.18	37.53	-0.15	3.1	3.4	5.43
GW		MR63	XZ	5	30.82	Bin_1869	16.65	8.52	-0.12	3.31	3.07	5.88
GW		02428	XZ	5	28.68	M117	14.01	25.7	-0.12	3.07	3.3	5.43
GW		MR63	NJ	5	32.77	Bin_1874	27.88	15.78	-0.13	3.17	2.91	6.19
GW	qGW.CSL-5.2	MR63	BJ	5	131.89	Bin_1915	3.49	4.75	-0.07	2.65	2.5	16.44	kw5.1 in Qiu et al. 2015; QGw5 in Zheng et al. 2007
GW		MR63	HN	5	134.16	Bin_1921	3.92	2.54	-0.09	2.67	2.5	16.87
GW		MR63	SZ	5	144.19	Bin_1939	3.14	0.57	-0.04	3.29	3.2	18.28
GW	qGW.CSL-5.3	MR63	BJ	5	177.26	Bin_2025	4.95	6.93	0.04	2.54	2.61	24.82	qGW5c in Bai et al. 2010; qGW5-1 in Li et al. 2011
GW		MR63	SY	5	180.55	Bin_2027	5.69	4.25	0.04	2.9	2.98	25.13
GW		MR63	SZ	5	180.55	Bin_2027	16.76	3.32	0.07	3.18	3.32	25.13
GW		MR63	HN	5	182.32	Bin_2037	5.62	3.81	0.05	2.54	2.64	25.83
GW		MR63	Mean	5	184.75	Bin_2048	15.42	5.13	0.04	2.89	2.97	26.81
GW	qGW.CSL-7	MR63	XZ	7	95.1	Bin_2846	4.22	1.97	-0.05	3.24	3.14	28.29	QGw7 in Zheng et al. 2007
GW		MR63	NJ	7	99.96	Bin_2847	18.18	9.36	-0.12	3.16	2.91	28.4
GW	qGW.CSL-8	MR63	Mean	8	18.25	Bin_2932	27	10.06	-0.07	3.01	2.86	2.94	qGW8a in Hu et al. 2011; kw8.1 in Swamy et al. 2012; qkw_8.1 in Nelson et al. 2011
GW		MR63	JZ	8	21.95	Bin_2946	8.82	8.43	-0.1	3.11	2.91	3.7
GW		MR63	NJ	8	21.95	Bin_2946	11.85	5.62	-0.13	3.17	2.92	3.7
GW		MR63	SY	8	21.95	Bin_2946	5.69	4.23	-0.07	3.02	2.88	3.7
GW	qGW.CSL-9.1	MR63	NJ	9	26.52	Bin_3297	6.93	3.13	0.1	2.94	3.14	9.41
GW	qGW.CSL-9.2	02428	JZ	9	83.08	M207	3.66	6.41	-0.07	3.02	3.16	21.92	qGW9b in Jiang et al. 2005
GW		MR63	SZ	9	88.73	Bin_3519	8.27	1.49	-0.05	3.3	3.19	22.59
GW	qGW.CSL-10.1	MR63	SZ	10	20.06	M213	7.62	1.37	-0.04	3.29	3.2	6.38
GW	qGW.CSL-10.2	MR63	NJ	10	68.81	Bin_3798	3.87	1.71	0.06	2.98	3.1	18.48	qGW-10 in Zhao et al. 2011; qkw_10.1 in Nelson et al. 2011
GW	qGW.CSL-10.3	02428	XZ	10	98.64	M227	4.45	7.27	-0.06	3.13	3.25	23.08	qkw_10.1 in Nelson et al. 2011
GW	qGW.CSL-12.1	MR63	NJ	12	0.22	Bin_4252	9.46	4.36	-0.08	3.12	2.96	0.25
GW		MR63	XZ	12	0.22	Bin_4252	3.84	1.79	-0.06	3.25	3.14	0.25
GW		MR63	HN	12	2	M248	7.67	5.27	-0.08	2.67	2.51	0.67
GW		MR63	SY	12	2	M248	3.35	2.46	-0.04	2.98	2.91	0.67
GW		MR63	Mean	12	13.04	Bin_4289	5.28	1.57	-0.03	2.97	2.9	2.93
GW	qGW.CSL-12.2	MR63	Mean	12	38.15	M256	19.43	6.64	0.09	2.84	3.03	12.27
GW	qGW.CSL-12.3	MR63	SY	12	75.34	Bin_4516	4.24	3.1	-0.05	3	2.89	23.43
GW		02428	JZ	12	81.39	M263	9.05	17.3	-0.08	3.01	3.17	24.44
GW		02428	XZ	12	81.39	M263	9.2	15.81	-0.07	3.12	3.25	24.44
GW		02428	Mean	12	89.21	M264	10.82	12.53	-0.06	3.11	3.23	25.29
GW		02428	NJ	12	89.21	M264	8.37	11.78	-0.07	3.01	3.16	25.29
GW		02428	SY	12	89.21	M264	6.95	10.86	-0.06	2.91	3.04	25.29
GW		02428	SZ	12	89.21	M264	9.14	9.92	-0.06	3.2	3.31	25.29
BR	qBR.CSL-1.1	MR63	SZ	1	16.21	M5	4.31	7.78	2.04	66.52	70.59	4.65
BR	qBR.CSL-1.2	02428	NJ	1	46.93	M8	5.56	5.01	-0.96	79.09	81.01	11.52
BR	qBR.CSL-1.3	02428	XZ	1	68.17	Bin_207	2.92	5.53	-0.89	75.91	77.69	21.11
BR	qBR.CSL-1.4	MR63	Mean	1	140.51	Bin_430	3.64	3.14	0.4	73.7	74.5	38.57	br1 in Aluko et al. 2004
BR	qBR.CSL-2.1	02428	NJ	2	0	Bin_472	11.77	11.52	-1.11	78.87	81.09	0.06
BR	qBR.CSL-2.2	02428	XZ	2	70.06	M40	2.83	5.44	0.52	77.4	76.36	19.79
BR		02428	Mean	2	80.74	M41	3.68	6.82	0.43	78.21	77.36	20.85
BR	qBR.CSL-2.3	MR63	XZ	2	112.81	M49	3.21	5	-1.22	71.4	68.96	28.33	qBRR2 in Mei et al. 2012
BR	qBR.CSL-2.4	MR63	HN	2	146.1	Bin_895	7.38	12.2	1.91	64.09	67.91	34.24
BR		MR63	Mean	2	148.52	M55	3.09	2.63	0.41	73.7	74.52	34.88
BR	qBR.CSL-3	02428	XZ	3	2.22	M57	3.24	6.14	0.75	77.61	76.1	0.44	qPBR3 in Liu et al. 2007
BR		MR63	Mean	3	4.84	Bin_932	5.14	4.51	1.11	72.93	75.15	0.5
BR		MR63	HN	3	5.93	Bin_943	3.26	5.1	2.14	63.77	68.05	1.15
BR		MR63	NJ	3	22.94	Bin_992	4.61	8.96	1.53	75.97	79.04	3.98
BR	qBR.CSL-5.1	MR63	Mean	5	29.73	Bin_1868	5.99	5.34	-0.72	74.85	73.42	5.69	qBRR5 in Mei et al. 2012
BR		MR63	HN	5	30.82	Bin_1869	2.63	3.76	-1.15	68.24	65.94	5.88
BR		02428	NJ	5	33.63	Bin_1876	3.37	2.98	0.67	80.69	79.34	6.52
BR	qBR.CSL-5.2	MR63	Mean	5	184.31	Bin_2042	15.4	15.51	0.93	73.18	75.05	26.37	qBR5 in Luo et al. 2014
BR		MR63	SZ	5	185.77	Bin_2052	5.41	9.98	1.67	67.03	70.38	26.99
BR		02428	NJ	5	185.26	M132	8.03	7.48	1.23	81.28	78.83	26.91
BR		MR63	XZ	5	192.53	M133	9.84	16.19	2.3	67.88	72.48	27.94
BR	qBR.CSL-6	02428	NJ	6	116.48	Bin_2403	3.42	3.02	0.61	80.61	79.38	25.72
BR		MR63	Mean	6	120.18	Bin_2417	8.61	7.86	0.89	73.2	74.98	26.44
BR		MR63	SY	6	134.48	Bin_2455	3.14	6.59	1.1	74.81	77.02	29.09
BR	qBR.CSL-7.1	02428	SY	7	9.84	Bin_2489	2.64	2.93	-0.85	77.24	78.95	1.68
BR	qBR.CSL-7.2	MR63	Mean	7	68.15	Bin_2743	3.66	3.18	-0.49	74.6	73.63	21.89	br7 in Aluko et al. 2004; qBRR7 in Mei et al. 2012; QBr7 in Zheng et al. 2007
BR		MR63	XZ	7	82.4	M173	3.67	5.64	-0.98	71.22	69.25	24.45
BR	qBR.CSL-8.1	02428	NJ	8	60.26	Bin_3098	3.6	3.3	0.65	80.64	79.34	20.66	qBR8 in Li et al. 2009
BR	qBR.CSL-8.2	MR63	SZ	8	85.2	Bin_3138	2.57	4.69	2.18	66.42	70.77	26.54
BR	qBR.CSL-9	MR63	Mean	9	58.08	Bin_3422	4.13	3.58	-0.59	74.7	73.52	17.27	qBR9 in Li et al. 2009; qBR9 in Luo et al. 2014
BR		02428	Mean	9	57.5	M203	4.78	9.13	-0.49	77.28	78.26	17.21
BR		02428	NJ	9	67.61	M205	6.94	6.19	-0.67	79.36	80.7	20.06
BR	qBR.CSL-10	MR63	HN	10	85.95	Bin_3856	4.75	7.61	1.8	64.34	67.94	21.93
BR	qBR.CSL-11.1	MR63	HN	11	25.35	Bin_3914	3.53	5.52	1.21	64.86	67.28	3.55
BR	qBR.CSL-11.2	02428	JZ	11	47.23	M236	2.92	6.83	-1.68	73.01	76.36	9.77
BR	qBR.CSL-12	MR63	XZ	12	33.4	M254	4.75	7.42	2.54	67.64	72.72	10.17
MR	qMR.CSL-1.1	MR63	Mean	1	14.21	Bin_39	2.57	1.74	0.41	63.94	64.75	3.97	qMRR1.1 in Qiu et al. 2015
MR		MR63	SZ	1	16.21	M5	5.72	10.01	2.52	56.2	61.25	4.65
MR		MR63	XZ	1	25.33	Bin_77	4.3	5.08	1.87	57.45	61.18	6.4
MR	qMR.CSL-1.2	MR63	HN	1	130.85	Bin_397	4.08	6.01	1.04	61.22	63.29	35.35	QMr1 in Zheng et al. 2007
MR		MR63	Mean	1	140.51	Bin_430	4.74	3.22	0.46	63.89	64.81	38.57
MR	qMR.CSL-1.3	MR63	BJ	1	170.56	Bin_468	3.4	5.04	0.71	71.07	72.49	43.03
MR	qMR.CSL-2.1	02428	Mean	2	80.74	M41	5.1	9.1	0.6	65.3	64.1	20.85
MR		02428	XZ	2	80.74	M41	4.45	7.34	0.97	63.77	61.83	20.85
MR	qMR.CSL-2.2	02428	XZ	2	106.76	Bin_750	3.02	4.74	-0.95	61.76	63.65	25.73	qMRR2.1 in Qiu et al. 2015
MR		MR63	XZ	2	112.81	M49	8.07	10.17	-1.91	61.18	57.36	28.33
MR	qMR.CSL-2.3	MR63	HN	2	148.52	M55	7.08	10.63	1.47	60.82	63.75	34.88	QMr2 in Zheng et al. 2007
MR		MR63	Mean	2	148.52	M55	6.83	4.76	0.63	63.73	64.98	34.88
MR	qMR.CSL-3.1	02428	XZ	3	2.22	M57	4.96	8.23	1.39	64.17	61.4	0.44
MR	qMR.CSL-3.2	MR63	Mean	3	95.07	Bin_1194	2.66	1.78	-0.62	64.98	63.74	17.2	mp3.1 in Swamy et al. 2012
MR		02428	XZ	3	113	Bin_1294	4.53	7.37	1.23	63.94	61.48	25.21
MR		02428	Mean	3	114.9	M78	3.99	6.91	0.74	65.43	63.96	25.8
MR	qMR.CSL-3.3	02428	NJ	3	130.96	Bin_1347	39.48	14.44	-3.62	64.49	71.73	28.07
MR		MR63	XZ	3	141.65	M83	4.36	5.24	0.98	58.31	60.28	29.93
MR	qMR.CSL-4	02428	SZ	4	92.96	M109	3.34	7.57	1.03	67.44	65.38	28.75
MR	qMR.CSL-5.1	MR63	NJ	5	10.19	Bin_1825	25.36	13.84	2.24	65.32	69.81	1.46	mp5.1 and mp5.2 in Swamy et al. 2012
MR	qMR.CSL-5.2	MR63	HN	5	180.55	Bin_2027	6.53	9.84	1.55	60.69	63.79	25.13	mp5.3 in Swamy et al. 2012; mr5 in Aluko et al. 2004
MR		MR63	Mean	5	184.31	Bin_2042	22.65	19.02	1.18	63.17	65.53	26.37
MR		MR63	BJ	5	185.77	Bin_2054	5.3	7.95	0.84	70.94	72.61	27.14
MR		02428	NJ	5	185.26	M132	4.54	0.96	1.21	69.48	67.07	26.91
MR		MR63	NJ	5	188.9	Bin_2062	4.21	1.87	0.69	66.83	68.21	27.6
MR		MR63	SZ	5	188.9	Bin_2062	5.09	9.01	1.64	57.24	60.52	27.6
MR		MR63	XZ	5	188.9	Bin_2062	9.92	12.59	1.27	58.01	60.56	27.6
MR		MR63	SY	5	194.38	Bin_2072	3.02	5.6	0.86	63.11	64.83	28.14
MR	qMR.CSL-6.1	02428	NJ	6	24.99	M138	3.49	0.74	-0.63	67.61	68.88	2.34	qMR6b in Hu et al. 2011; qMRR6 in Mei et al. 2012; QMr6 in Zheng et al. 2007; mp6.1 in Swamy et al. 2012
MR		MR63	BJ	6	44.42	Bin_2114	3.38	4.86	0.91	70.89	72.71	4.14
MR	qMR.CSL-6.2	MR63	Mean	6	120.18	Bin_2417	20.17	16.27	1.46	62.88	65.8	26.44	qMR6a in Hu et al. 2011
MR	qMR.CSL-8.1	MR63	XZ	8	35.22	M183	15.88	21.4	2.79	56.52	62.09	7.34
MR	qMR.CSL-8.2	02428	XZ	8	52.95	M185	2.63	3.95	1.26	65.09	62.58	18.55
MR	qMR.CSL-10	MR63	HN	10	49.54	Bin_3736	3.06	4.4	1.61	60.67	63.9	14.54
MR	qMR.CSL-11	MR63	HN	11	25.35	Bin_3914	2.51	3.6	0.96	61.33	63.25	3.55
MR	qMR.CSL-12	MR63	BJ	12	26.61	M252	2.56	3.67	-1.13	72.93	70.67	7.64
MR		MR63	XZ	12	33.4	M254	4.4	5.26	2.35	56.96	61.65	10.17
HR	qHR.CSL-1.1	MR63	BJ	1	12.05	Bin_28	31.31	9.25	5.73	38.47	49.94	2.94	qPHR1 in Liu et al. 2007; QHr1 in Zheng et al. 2007
HR	qHR.CSL-1.2	MR63	JZ	1	84.17	M19	2.94	1.86	-2.01	46.11	42.09	24.69	hr1 in Aluko et al. 2004; qHR1 in Hu et al. 2011
HR	qHR.CSL-2.1	02428	Mean	2	48.23	Bin_580	3.24	7.01	-2.04	48.78	52.85	8.89
HR	qHR.CSL-2.2	MR63	XZ	2	109.41	Bin_768	9.28	9.4	-5.06	39.75	29.62	26.81
HR		02428	SZ	2	110.31	Bin_777	4.75	9.67	-2.95	44.6	50.51	27.33
HR		MR63	Mean	2	113.66	Bin_794	3.88	3.43	-1.59	43.53	40.35	28.46
HR	qHR.CSL-2.3	MR63	NJ	2	149.7	Bin_907	3.15	2.89	-2.62	42.33	37.08	34.94	qHR2 in Hu et al. 2011
HR		02428	JZ	2	155.42	M56	3.74	7.95	-3.23	42.14	48.6	35.69
HR	qHR.CSL-3.1	MR63	HN	3	22.94	Bin_992	2.72	4.44	4.09	25.22	33.41	3.98	hr3 in Aluko et al. 2004
HR	qHR.CSL-3.2	MR63	JZ	3	46.95	Bin_1077	6.48	4.26	-5.88	49.93	38.17	9.52	hr3 in Aluko et al. 2004; qHMR3 in Li et al. 2009; qHR3.1 in Luo et al. 2014
HR		02428	NJ	3	60.39	M68	4.22	4.68	-2.73	54.4	59.87	12.81
HR	qHR.CSL-3.3	MR63	SZ	3	91.86	Bin_1189	3.84	7.24	-4.98	48.72	38.76	16.74	qHRR3 in Mei et al. 2012
HR		MR63	Mean	3	98.38	M74	5.7	5.09	-2.2	44.15	39.76	21.35
HR		MR63	XZ	3	98.38	M74	4.21	4.02	-3.62	38.23	30.99	21.35
HR	qHR.CSL-3.4	02428	NJ	3	130.29	Bin_1339	12.1	15.62	-4.93	51.78	61.64	27.71	qHR3.2 in Luo et al. 2014
HR	qHR.CSL-5.1	MR63	Mean	5	10.19	Bin_1825	7.21	6.58	1.63	40.32	43.59	1.46
HR		MR63	NJ	5	10.19	Bin_1825	9.39	9.04	4.14	35.7	43.97	1.46
HR		MR63	SY	5	14.19	Bin_1838	9.81	19.22	3.96	46.93	54.85	2.13
HR	qHR.CSL-5.2	MR63	XZ	5	134.84	Bin_1922	5.89	5.72	5.52	29.09	40.13	16.99	qHR5b in Hu et al. 2011
HR	qHR.CSL-5.3	MR63	SZ	5	184.96	Bin_2050	2.76	5.24	2.64	41.23	46.51	26.91
HR	qHR.CSL-6.1	MR63	XZ	6	52.3	Bin_2134	7.92	7.73	-3.6	38.38	31.18	5.8	QHr6 in Zheng et al. 2007
HR	qHR.CSL-6.2	MR63	Mean	6	98.73	Bin_2349	3.78	3.33	-1.21	43.14	40.73	22.75
HR		MR63	XZ	6	114.37	M154	7.82	7.79	-3.64	38.18	30.91	25.23
HR	qHR.CSL-7.1	MR63	BJ	7	20.37	Bin_2509	3.82	0.84	1.88	42.38	46.14	3.62
HR	qHR.CSL-7.2	MR63	JZ	7	40.87	Bin_2572	13.08	9.02	-6.15	49.97	37.67	8.35
HR	qHR.CSL-7.3	02428	SZ	7	86.49	M174	7.3	14.86	-5.47	42.15	53.09	25.44
HR	qHR.CSL-8	MR63	BJ	8	17.81	Bin_2929	37.92	12.93	-6.42	50.8	37.97	2.69	QTL in Qiu et al. 2015
HR	qHR.CSL-10.1	MR63	SY	10	62.65	Bin_3787	2.51	4.6	-3.34	54.17	47.48	17.8	qHR10 in Luo et al. 2014; qhr_10.1 in Nelson et al. 2011
HR	qHR.CSL-10.2	MR63	XZ	10	75.84	M224	3.06	2.91	3.23	31.37	37.83	20.58	qhr_10.1 in Nelson et al. 2011
HR		MR63	BJ	10	93.84	M226	17.35	4.43	5.14	39.13	49.4	22.5
HR		MR63	Mean	10	93.84	M226	26.05	28.9	5	36.96	46.96	22.5
HR	qHR.CSL-11	02428	JZ	11	37.4	M233	2.53	4.92	-2.22	41.91	46.36	6.63
HR	qHR.CSL-12.1	MR63	XZ	12	5.01	Bin_4267	3.64	3.39	2.73	32.22	37.69	1.39
HR		MR63	Mean	12	10.09	Bin_4284	7.72	7.09	2.02	39.93	43.96	2.46
HR	qHR.CSL-12.2	MR63	XZ	12	59.15	Bin_4481	2.78	2.66	2.87	31.77	37.51	21.18	qHMRR12.1 in Qiu et al. 2015
HR	qHR.CSL-12.3	MR63	SY	12	93.74	Bin_4554	6.05	11.48	4.3	46.52	55.12	26.47
Note: GL, grain length; GW, grain width; BR, brown rice rate; MR, milled rice rate; HR, head rice rate.
a Percentage of phenotypic variance explained; b Additive effect
LeftCI and rightCI were the left and right positions of confidence interval with one-LOD drop.

## Sheet: Table S5
Table S5 Detail information of all QTLs detected by MET
Trait	QTL	Population	Chromosome	Position (cM)	LeftMarker	RightMarker	LOD	LODA	LODAE	PVE (%)	PVEA (%)	PVEAE (%)	LeftCI	RightCI	Add	AbyE_01	AbyE_02	AbyE_03	AbyE_04	AbyE_05	AbyE_06	AbyE_07	Physical position of leftMarker (Mb)	Physical position of right marker (Mb)	Reference QTL
GL	qGL.MET-1.1	02428	1	8	Bin_16	Bin_17	7.19	6.92	0.27	2.3	2.21	0.1	7.75	8.25	-0.09	0.02	-0.02	0.03	-0.01	-0.02			1.89	1.97	kl1.1 in Swamy et al. 2012
GL		MR63	1	14	Bin_38	Bin_39	10.94	2.86	8.08	0.86	0.33	0.53	13.75	14.25	-0.04	-0.01	0.02	0.03	0	-0.1	0.03	0.04	3.93	3.97
GL	qGL.MET-1.2	MR63	1	60	Bin_189	M14	12.53	6.38	6.15	1.07	0.69	0.38	59.75	60.25	-0.05	-0.02	0.01	0.04	0.02	0.03	-0.07	-0.01	18.57	18.61
GL	qGL.MET-1.3	MR63	1	85	Bin_257	Bin_258	5.31	4.38	0.93	0.65	0.48	0.17	83.75	85.75	0.04	-0.01	-0.04	0	0.01	0.01	-0.01	0.04	24.91	24.95
GL	qGL.MET-1.4	MR63	1	110.5	Bin_316	Bin_317	10.89	6.65	4.24	1.09	0.73	0.35	109.75	111.25	0.05	-0.01	0.08	0	-0.02	-0.02	-0.03	0	28.91	28.94
GL	qGL.MET-2.1	MR63	2	12.5	Bin_518	Bin_519	15.91	9.14	6.77	1.48	1	0.48	11.75	13.25	0.06	-0.06	0	-0.04	0	0.09	-0.02	0.02	3.5	3.62	qGL2 in Hu et al. 2011; qGL-2 in Li et al. 2011
GL		02428	2	16.5	Bin_525	Bin_526	5.05	1.24	3.81	1.81	0.39	1.42	16.25	16.75	0.04	0.14	-0.03	-0.05	-0.01	-0.04			4.11	4.23
GL	qGL.MET-2.2	MR63	2	55.5	Bin_597	Bin_598	5.79	3.12	2.67	0.56	0.34	0.22	54.75	56.25	0.04	0.03	0.01	-0.08	0.01	0	0.02	0.02	11.51	11.87	qGL2 in Mei et al. 2012; gl2 in Rabiei et al. 2004
GL		02428	2	70	Bin_652	M40	12.04	11.01	1.04	3.74	3.57	0.17	69.25	70.25	-0.09	0.03	-0.02	-0.02	0	0.02			19.77	19.79
GL	qGL.MET-2.3	MR63	2	91.5	M43	Bin_699	5.14	0.64	4.5	0.36	0.06	0.3	91.25	91.75	-0.04	0.12	0.07	0.03	0.02	0.01	-0.2	-0.04	22.56	22.6
GL	qGL.MET-2.4	MR63	2	112.5	Bin_792	Bin_793	13.07	8.08	4.99	1.45	0.89	0.56	112.25	112.75	0.08	-0.02	-0.01	0.15	-0.03	-0.02	-0.05	-0.03	28.27	28.35
GL	qGL.MET-2.5	MR63	2	129.5	M52	Bin_838	7.32	3.69	3.63	0.79	0.37	0.41	128.75	129.75	-0.04	0.03	0.04	-0.11	0.01	0.02	0.02	-0.01	31.08	31.15	qGL2.2 in Qiu et al. 2015
GL	qGL.MET-3.1	MR63	3	5.5	Bin_934	Bin_935	9.12	2.61	6.5	0.83	0.25	0.58	5.25	5.75	0.05	0.02	0.18	0.02	-0.06	-0.03	-0.04	-0.09	0.57	0.62	qll_3.1 in Nelson et al. 2011
GL	qGL.MET-3.2	MR63	3	30	Bin_1021	M61	5.54	2.12	3.42	0.46	0.24	0.23	29.75	30.25	0.06	0	-0.05	-0.06	0.05	0.11	-0.05	-0.01	5.73	5.73	qll_3.1 in Nelson et al. 2011
GL	qGL.MET-3.3	MR63	3	60	Bin_1125	M68	9.25	1.41	7.84	0.91	0.14	0.77	59.25	60.75	-0.06	0.12	0.15	-0.29	-0.03	-0.03	0.03	0.04	12.77	12.81	gl3 in Rabiei et al. 2004; gl3 in Aluko et al. 2004; qGL-3 in Li et al. 2011; qGL3a in Bai et al. 2010
GL	qGL.MET-3.4	MR63	3	92	Bin_1189	M72	86.64	38.09	48.55	12.43	4.47	7.97	91.75	92.75	0.18	-0.15	-0.14	0.45	-0.14	0.32	-0.18	-0.16	16.74	16.75	qGL-3 in Li et al. 2011; qGL3a in Bai et al. 2010; qGL 3 in Mei et al. 2012; qGL 3.1 in Qiu et al. 2015; qGL-3 in Zhao et al. 2011
GL		02428	3	94.5	Bin_1191	Bin_1192	54.36	30.47	23.89	33.55	9.8	23.75	94.25	94.75	0.19	-0.2	-0.15	-0.12	0.59	-0.12			16.85	16.98
GL	qGL.MET-3.5	02428	3	115	M78	Bin_1305	20.51	16.74	3.77	7.28	5.68	1.6	114.75	115.25	0.15	-0.08	-0.11	0.03	0.06	0.1			25.8	25.86	qkl_3.2 in Nelson et al. 2011; qGL3b in Bai et al. 2010
GL		MR63	3	116	Bin_1305	Bin_1306	117.59	73.06	44.53	38.92	9.19	29.74	115.75	116.25	-0.25	0.29	0.29	0.35	-0.62	0.25	0.25	-0.81	25.86	25.91
GL	qGL.MET-3.6	MR63	3	130.5	Bin_1339	Bin_1340	165.26	131.62	33.64	73.96	23.39	50.57	130.25	130.75	0.39	-0.35	-0.36	-0.3	0.78	-0.39	-0.4	1.02	27.71	27.74	qkl_3.2 in Nelson et al. 2011; qGL3b in Bai et al. 2010
GL		02428	3	137	Bin_1370	Bin_1371	14.98	10.69	4.29	4.62	3.51	1.11	136.75	137.25	0.12	-0.1	0.07	0.08	-0.04	-0.01			29.21	29.26
GL	qGL.MET-3.7	02428	3	162.5	Bin_1467	Bin_1468	4.15	3.43	0.72	1.42	1.1	0.32	160.75	164.75	0.07	0.01	-0.05	-0.04	0.01	0.05			35.07	35.18	qGL3c in Bai et al. 2010; qGL3 in Hu et al. 2011
GL	qGL.MET-4.1	MR63	4	0	Bin_1490	Bin_1491	8.26	2.96	5.3	1.34	0.33	1.01	0	0.25	-0.05	0.07	0.06	0.04	-0.23	0.03	0.05	-0.03	0.03	0.09
GL	qGL.MET-4.2	MR63	4	48.5	Bin_1600	Bin_1601	5.17	1.59	3.58	0.52	0.17	0.34	47.75	48.75	0.04	-0.03	0.1	0.03	-0.01	-0.06	-0.04	0.01	19.69	19.79
GL	qGL.MET-4.3	MR63	4	84	Bin_1676	Bin_1677	39.33	10.61	28.72	3.6	1.13	2.47	83.75	84.25	0.16	-0.13	-0.12	0.07	-0.12	-0.11	0.55	-0.15	27.06	27.14	qGL4 in Hu et al. 2011
GL		02428	4	86	M107	Bin_1681	18.37	13.36	5.01	7.04	4.43	2.6	85.75	86.25	0.13	-0.07	-0.08	-0.09	0.1	0.13			27.29	27.36
GL	qGL.MET-4.4	MR63	4	103	Bin_1738	Bin_1739	12.68	7.1	5.58	1.12	0.77	0.36	102.75	103.25	0.06	0	-0.05	0	-0.03	0.08	-0.02	0.02	31.13	31.18	qGL4 in Hu et al. 2011; qGL-4b in Zhao et al. 2011; qkl_4.1 in Nelson et al. 2011
GL		02428	4	112	M113	Bin_1765	10.39	7.25	3.14	3.15	2.48	0.67	111.75	112.25	0.09	-0.01	0.06	0.04	-0.06	-0.04			33.28	33.35
GL	qGL.MET-5.1	MR63	5	25	Bin_1858	Bin_1859	10.56	2.89	7.67	0.88	0.32	0.56	24.75	26.25	0.04	-0.02	-0.04	0.03	-0.04	0.11	-0.04	0	4.42	4.58	qGL5.1 in Mei et al. 2012; gl5 in Rabiei et al. 2014; GL-5 in Li et al. 2011; qGL5.1 in Qiu et al. 2015
GL		02428	5	31.5	Bin_1873	Bin_1874	4.27	3.77	0.5	1.37	1.21	0.16	30.75	32.25	-0.07	-0.01	-0.04	0.04	0	0			6.15	6.19
GL	qGL.MET-5.2	02428	5	173.5	Bin_2008	M131	9.72	8.58	1.14	3.36	2.75	0.61	173.25	174.25	0.1	-0.01	-0.04	-0.06	0.05	0.06			23.69	23.73
GL	qGL.MET-5.3	02428	5	194	Bin_2071	M134	8.29	5.58	2.7	2.24	1.64	0.6	193.75	194.25	0.09	-0.03	0.06	0.07	-0.05	-0.05			28.1	28.12
GL	qGL.MET-6.1	MR63	6	67	Bin_2152	Bin_2153	4.16	2.55	1.6	0.34	0.28	0.06	66.75	67.75	0.03	0.02	0	-0.03	-0.01	0.01	0.01	0	7.75	7.87
GL		02428	6	81	Bin_2272	Bin_2273	17.89	11.82	6.07	7.37	3.96	3.42	80.75	81.25	-0.11	-0.21	0.03	0.07	0.06	0.05			17.19	17.26
GL	qGL.MET-6.2	MR63	6	127	Bin_2441	Bin_2442	9.21	4.92	4.29	1.36	0.54	0.82	126.75	127.25	-0.04	0.02	0.02	0.05	-0.12	0.01	0.02	0.01	27.81	27.85	qGL6 in Hu et al. 2011; gl6 in Aluko et al. 2004
GL	qGL.MET-7.1	MR63	7	29	Bin_2525	Bin_2526	74.6	47.33	27.27	22	5.52	16.48	28.75	29.25	0.16	-0.16	-0.16	-0.14	0.65	-0.15	-0.13	0.09	5.14	5.21	gl7 in Rabiei et al. 2004; qGL-7-2 in Li et al. 2011
GL	qGL.MET-7.2	MR63	7	68	Bin_2741	Bin_2742	45.21	23.54	21.67	6.16	2.71	3.45	67.75	68.25	0.1	-0.06	-0.07	-0.09	0.21	-0.09	0.13	-0.03	21.78	21.83	qGL-7-1 in Li et al. 2011; qGL7.1 and qGL7.2 in Qiu et al. 2015; qGL7 in Qiu et al. 2017
GL	qGL.MET-7.3	MR63	7	102	Bin_2855	Bin_2856	8.69	4.66	4.03	1.33	0.5	0.83	101.25	102.25	0.05	-0.01	-0.03	-0.02	0.12	-0.06	-0.06	0.06	28.73	28.77	qGL7 in Bai et al. 2010
GL	qGL.MET-8.1	02428	8	19.5	Bin_2934	M181	4.02	3.31	0.71	1.21	1.07	0.14	19.25	19.75	-0.06	0.01	-0.03	0	0	0.03			3.03	3.04	qGL8 in Hu et al. 2011; qGL8 in Yan et al. 2014
GL		MR63	8	22.5	Bin_2948	Bin_2949	10.88	8.7	2.18	1.57	0.77	0.8	21.75	23.75	0.1	-0.06	0.01	-0.02	-0.02	-0.07	-0.06	0.23	4.12	4.46
GL	qGL.MET-8.2	MR63	8	62.5	Bin_3106	Bin_3107	18.25	6.33	11.92	1.65	0.7	0.95	62.25	64.25	-0.05	-0.09	0.05	0.02	0.06	-0.06	0.04	-0.03	22.87	23.7
GL	qGL.MET-9	MR63	9	39	Bin_3363	Bin_3364	7.12	1.3	5.82	0.52	0.1	0.41	36.75	39.75	0.06	0.21	0.06	0.01	-0.2	-0.01	-0.03	-0.05	13.9	14	qGL9 in Hu et al. 2011; qGL9 in Yan et al. 2014
GL	qGL.MET-10.1	02428	10	24.5	M216	Bin_3649	4.87	2.16	2.72	1.52	0.62	0.9	23.75	24.75	0.05	0.12	-0.05	-0.04	-0.01	-0.02			9.31	9.36
GL		MR63	10	42.5	Bin_3706	Bin_3707	13.12	6.32	6.8	1.19	0.69	0.5	42.25	42.75	-0.07	-0.01	0.04	-0.1	0.07	0.04	-0.07	0.04	13.07	13.12
GL	qGL.MET-10.2	MR63	10	66.5	Bin_3787	Bin_3788	47.95	30.74	17.21	5.07	3.55	1.52	65.75	66.75	0.16	-0.13	-0.05	0.17	-0.09	0.15	-0.02	-0.03	17.8	17.97	qkl_10.1 in Nelson et al. 2011; qGL-10 in Zhao et al. 2011; qGL-10 in Li et al. 2011; QTL in Jiang et al. 2005
GL		02428	10	73	Bin_3816	M223	22.31	20.34	1.97	7.22	6.79	0.43	72.75	73.25	0.16	-0.07	0	0.05	0	0.02			19.5	19.51
GL	qGL.MET-11.1	MR63	11	15.5	Bin_3901	Bin_3902	32.21	13.39	18.82	5.73	1.5	4.23	15.25	15.75	0.06	-0.06	0.03	-0.01	0.23	-0.05	-0.06	-0.07	2.7	2.74	qGL11.1 in Qiu et al. 2015
GL	qGL.MET-11.2	02428	11	35	Bin_3944	Bin_3945	6.23	2.26	3.97	1.76	0.73	1.03	34.25	35.25	-0.04	0.03	-0.01	-0.09	0.03	0.04			5.59	5.63	qGL11 in Qiu et al. 2017
GL		MR63	11	40	Bin_3961	Bin_3962	6.64	2.79	3.85	1.12	0.29	0.83	39.75	40.25	-0.05	0.04	0.04	0.04	-0.11	0.09	0.04	-0.13	6.95	7
GL	qGL.MET-11.3	MR63	11	100	Bin_4223	Bin_4224	6.14	1.23	4.91	0.52	0.14	0.38	98.75	102.25	0.03	0.05	0.07	0.02	-0.1	0.03	-0.01	-0.06	26.14	26.37	qGL11 in Qiu et al. 2017
GL	qGL.MET-12.1	MR63	12	12.5	M250	Bin_4289	4.75	3.78	0.97	0.51	0.4	0.1	11.75	14.25	0.05	-0.01	0.02	-0.04	0.04	-0.03	0	0.01	2.74	2.93
GL	qGL.MET-12.2	MR63	12	38	Bin_4377	M256	7.87	4.2	3.68	1.08	0.46	0.62	37.75	38.25	0.08	-0.05	-0.01	0.03	0.21	-0.05	-0.09	-0.04	12.27	12.27
GW	qGW.MET-1.1	02428	1	16.5	M5	Bin_49	4.82	3.84	0.98	1.39	1.13	0.26	16.25	16.75	-0.03	0.01	0.01	-0.03	0.01	0			4.65	4.68
GW	qGW.MET-1.2	MR63	1	60.5	M14	Bin_190	28.33	5.06	23.28	6.28	0.77	5.52	60.25	60.75	0.01	-0.03	0.09	-0.01	-0.02	0	-0.02	-0.02	18.61	18.65
GW		02428	1	72.5	Bin_219	M16	10.37	7.63	2.74	2.82	2.47	0.35	72.25	72.75	-0.05	-0.01	0.02	0	-0.03	0.02			22.16	22.17	kw1.2 in Swamy et al. 2012
GW	qGW.MET-1.3	MR63	1	109.5	M23	Bin_314	4.42	0.71	3.7	0.6	0.09	0.51	108.75	109.75	-0.01	-0.02	-0.01	0	0.02	0	0	0.01	28.76	28.83
GW	qGW.MET-1.4	MR63	1	164	M32	Bin_459	18.81	11.15	7.67	2.79	1.77	1.01	163.25	164.75	-0.02	0.01	0.02	-0.01	-0.02	-0.01	0.01	0.01	42.3	42.36
GW	qGW.MET-2.1	MR63	2	0	Bin_477	Bin_478	4.14	0.93	3.21	0.63	0.15	0.48	0	1.25	-0.01	-0.01	0	-0.02	0.01	0.01	-0.01	0.02	0.3	0.33	qGW2a in Hu et al. 2011
GW	qGW.MET-2.2	02428	2	54.5	M38	Bin_591	4.01	3.57	0.43	1.14	1.07	0.08	54.25	54.75	0.02	0	-0.01	0.01	0	0			10.8	11.03	QTL in Jiang et al. 2005
GW		MR63	2	67.5	Bin_639	Bin_640	18.57	6.11	12.45	2.76	0.96	1.79	67.25	67.75	-0.02	0.01	0.02	0.01	0.01	0	-0.06	0.01	19.05	19.16
GW	qGW.MET-2.3	MR63	2	98.5	Bin_721	Bin_722	12.03	1.95	10.07	1.4	0.31	1.09	98.25	98.75	-0.02	0.01	0.02	0.02	-0.01	-0.07	0.02	0	24.21	24.25	qGW2b in Hu et al. 2011; qGW2 in Yan et al. 2014; qGW2b in Bai et al. 2010; qkw_2.2 in Nelson et al. 2011; qGW2 in Mei et al. 2012; qGW-2 in Li et al. 2011
GW	qGW.MET-3.1	02428	3	30.5	M61	Bin_1022	12.55	11.06	1.49	3.63	3.46	0.18	30.25	30.75	-0.04	0.01	-0.01	0.01	0	-0.01			5.73	5.84
GW	qGW.MET-3.2	MR63	3	90.5	Bin_1183	Bin_1184	4.12	0.55	3.57	0.59	0.09	0.51	90.25	91.25	0.01	-0.01	-0.03	0	0.01	-0.02	0.03	0.02	16.35	16.45	qGW3 in Mei et al. 2012; qGW3 in Bai et al. 2010
GW	qGW.MET-3.3	02428	3	141.5	Bin_1385	M83	5.36	5.18	0.18	1.56	1.5	0.06	141.25	141.75	0.03	0.01	0.01	-0.01	-0.01	0			29.91	29.93	qGW3 in Yan et al. 2014
GW		MR63	3	160	Bin_1455	Bin_1456	33.17	23.22	9.96	4.73	2.95	1.78	159.75	160.25	-0.09	-0.08	-0.1	0.03	0.04	-0.05	0.06	0.1	34.46	34.51
GW	qGW.MET-4.1	02428	4	7	M90	Bin_1509	4.46	4.26	0.2	1.33	1.28	0.04	6.25	7.25	0.02	0	0	0	0	0			1.41	1.68	kw4.1 in Swamy et al. 2012
GW	qGW.MET-4.2	MR63	4	43.5	Bin_1595	Bin_1596	16.34	8.62	7.72	2.1	1.35	0.75	41.75	43.75	-0.03	0	0.02	-0.01	0.03	-0.04	0.01	0	19.26	19.3	kw4.1 in Swamy et al. 2012
GW	qGW.MET-4.3	MR63	4	81	Bin_1673	Bin_1674	47.68	4.95	42.73	12.03	0.78	11.25	80.75	81.25	-0.03	0.06	0.06	0.03	0	0.08	0.02	-0.26	26.49	26.56
GW	qGW.MET-4.4	02428	4	108.5	Bin_1754	M112	20.83	17.12	3.71	6.06	5.19	0.87	108.25	109.25	-0.04	0.01	0	-0.03	-0.01	0.03			32.56	32.57	qGW4 in Hu et al. 2011
GW	qGW.MET-5.1	MR63	5	28	Bin_1864	Bin_1865	222.15	159.74	62.41	60.39	42.63	17.76	27.75	28.25	-0.12	0.01	0.01	0	0.06	-0.02	-0.17	0.11	5.14	5.4	qGW5a in Bai et al. 2010; qGW5 in Hu et al. 2011; qGW5 in Qiu et al. 2017; qGW5 in Mei et al. 2012; gb5 in Rabiei 2004; qGW-5-2 in Li et al. 2011; qGW5.1 in Qiu et al. 2015
GW		02428	5	28.5	Bin_1866	M117	76.5	70.89	5.62	27.39	27.07	0.32	28.25	28.75	-0.12	0.01	-0.01	0.01	-0.02	0.01			5.43	5.43
GW	qGW.MET-5.2	MR63	5	136	Bin_1922	M127	4.87	2.52	2.35	0.61	0.37	0.24	134.75	136.75	-0.02	0.01	0.01	-0.01	0.01	0.01	-0.03	0	16.99	17.03	kw5.1 in Swamy et al. 2012; QGw5 in Zheng et al. 2007
GW	qGW.MET-5.3	MR63	5	180.5	Bin_2026	Bin_2027	13.06	3.58	9.49	1.52	0.56	0.96	179.75	180.75	0.01	0	-0.01	0.01	-0.01	0.04	0	-0.01	24.99	25.13	qGW5c in Bai et al. 2010; qGW-5-1 in Li et al. 2011
GW	qGW.MET-7	MR63	7	100	Bin_2847	Bin_2848	35.05	9.71	25.34	8.16	1.54	6.61	99.75	100.25	-0.03	0.01	0.02	0.03	-0.14	0.03	0.03	0.01	28.4	28.43	QGw7 in Zheng et al. 2007
GW	qGW.MET-8	02428	8	22	Bin_2948	Bin_2949	4.74	4.53	0.21	1.38	1.35	0.03	21.75	25.75	-0.03	-0.01	0	0	0	0			4.12	4.46	qGW8a in Hu et al. 2011; kw8.1 in Swamy et al. 2012; qkw_8.1 in Nelson et al. 2011
GW		MR63	8	22.5	Bin_2948	Bin_2949	25.85	9.98	15.87	4.67	1.43	3.24	21.75	23.25	-0.04	-0.01	0.01	0.03	-0.13	0.03	0.01	0.06	4.12	4.46
GW	qGW.MET-9.1	02428	9	11.5	M196	Bin_3252	4.1	3.57	0.52	1.18	1.06	0.11	10.75	11.75	0.02	0.01	0.01	-0.01	0	0			6.25	6.29
GW		MR63	9	26.5	Bin_3296	Bin_3297	13.7	1.83	11.87	2.49	0.29	2.2	25.75	26.75	0.02	-0.04	-0.01	-0.03	0.1	0	-0.03	0.01	9.33	9.41
GW	qGW.MET-9.2	02428	9	83	Bin_3506	M207	5.98	3.54	2.44	1.97	1.13	0.84	82.75	83.25	-0.03	-0.04	0.03	0	0	0.02			21.87	21.92	qGW9b in Jiang et al. 2005
GW		MR63	9	89	Bin_3519	Bin_3520	7.64	0.8	6.84	1.06	0.13	0.93	87.75	89.25	-0.01	0	0.02	0.01	0	0	-0.04	0.01	22.59	22.63
GW	qGW.MET-10.1	MR63	10	20	Bin_3617	M213	6.92	3.83	3.09	0.97	0.6	0.37	18.75	21.75	-0.01	0	0	0	0.01	0.01	-0.02	0	6.38	6.44
GW	qGW.MET-10.2	MR63	10	71.5	Bin_3810	Bin_3811	35.66	6.34	29.32	8.66	0.94	7.72	71.25	72.25	-0.02	0.02	0.02	0.05	0.02	0.03	0.02	-0.16	19.15	19.23	qGW-10 in Zhao et al. 2011; qkw_10.1 in Nelson et al. 2011
GW	qGW.MET-10.3	02428	10	98.5	Bin_3874	M227	5.91	3.3	2.61	1.6	1.02	0.58	97.75	99.75	-0.02	0.01	0.01	0.01	0.01	-0.04			23.08	23.09	qkw_10.1 in Nelson et al. 2011
GW	qGW.MET-11.1	MR63	11	40.5	Bin_3963	Bin_3964	4.07	3.29	0.78	0.65	0.51	0.13	38.75	41.75	0.02	0	-0.01	0	0.01	0	-0.01	0.01	7.05	7.1	qGW11.1 in Qiu et al. 2015
GW		02428	11	45	Bin_3992	M235	5.88	5.62	0.25	1.77	1.69	0.08	44.75	45.25	-0.03	-0.01	0.01	-0.01	0	0			8.99	9.01
GW	qGW.MET-11.2	MR63	11	98	Bin_4214	Bin_4215	5.3	3.99	1.32	0.83	0.6	0.23	97.75	99.25	0.02	-0.02	0	0.01	0.01	-0.02	0	0.02	25.07	25.12
GW	qGW.MET-12.1	MR63	12	13	M250	Bin_4289	11.01	3.13	7.88	1.93	0.49	1.45	12.25	14.75	-0.02	0	-0.06	0	0.02	0	0.04	0.01	2.74	2.93	kw12.1 in Li et al. 2004
GW	qGW.MET-12.2	MR63	12	33.5	M254	Bin_4367	12.39	9.62	2.77	1.94	1.5	0.44	32.75	34.25	0.05	-0.02	-0.03	0.03	0.05	-0.01	-0.01	-0.01	10.17	10.43
GW	qGW.MET-12.3	02428	12	89	Bin_4535	M264	21.23	13.33	7.91	6.11	4.16	1.96	87.75	89.75	-0.04	0.03	-0.03	-0.02	-0.02	0.03			25.26	25.29
BR	qBR.MET-1.1	MR63	1	16.5	M5	Bin_49	4.74	3	1.74	4.91	2.28	2.63	15.75	16.75	0.51	-0.44	-0.19	0.17	-0.19	0.04	1.2	-0.59	4.65	4.68
BR	qBR.MET-1.2	02428	1	47	M8	Bin_127	4.79	0.43	4.35	1.7	0.43	1.27	46.25	47.25	-0.2	0.41	-0.58	0.26	0.08	-0.18			11.52	11.61
BR	qBR.MET-1.3	MR63	1	99.5	Bin_285	Bin_286	4.37	0.15	4.22	3.39	0.11	3.27	98.25	99.25	0.1	0	0.77	-0.83	-0.06	-0.03	0.74	-0.59	26.86	26.96
BR	qBR.MET-1.4	MR63	1	141.5	Bin_430	Bin_431	5.41	1.49	3.92	2.58	1	1.59	140.75	143.75	0.24	0.27	0.33	-0.44	0.04	-0.31	0.34	-0.24	38.57	39.28
BR	qBR.MET-1.5	MR63	1	170.5	Bin_466	Bin_467	4.11	1.09	3.02	2.12	0.83	1.29	169.75	171	0.24	0.34	0.3	-0.42	-0.27	-0.27	0.34	-0.03	42.94	42.99
BR	qBR.MET-2.1	02428	2	0	Bin_477	Bin_478	8.24	2.24	6	3.6	2.09	1.51	0	0.25	-0.35	0.45	-0.38	-0.13	-0.15	0.22			0.3	0.33
BR	qBR.MET-2.2	02428	2	70	Bin_652	M40	5.05	3.67	1.38	5.29	3.22	2.08	69.75	70.25	0.35	0.41	-0.34	-0.3	0.12	0.12			19.77	19.79
BR	qBR.MET-2.3	MR63	2	113	M49	Bin_794	5.75	1.43	4.32	2.47	1.09	1.39	112.75	113.75	-0.39	0.17	0.35	0.55	-0.1	-0.36	0.25	-0.85	28.33	28.46	qBRR2 in Mei et al. 2012
BR	qBR.MET-2.4	MR63	2	146	Bin_894	Bin_895	8.01	1.51	6.5	5.08	1.16	3.92	145.25	146.25	0.34	-0.34	1.5	-0.42	-0.09	-0.14	-0.31	-0.21	34.19	34.24
BR	qBR.MET-3.1	MR63	3	6	Bin_943	Bin_944	8.94	1.36	7.57	7.24	0.92	6.31	5.75	6.75	0.53	-0.45	2.08	2.1	-1.57	-1.11	-0.81	-0.26	1.15	1.19	qPBR3 in Hu et al. 2011
BR	qBR.MET-3.2	MR63	3	116	Bin_1305	Bin_1306	4.08	2.6	1.48	5.07	1.97	3.1	114.75	117.25	0.55	-0.14	0.14	1.53	-0.57	-0.76	-0.05	-0.15	25.86	25.91
BR		02428	3	130.5	Bin_1339	Bin_1340	15.71	1.05	14.67	5.99	0.98	5.02	130.25	130.75	-0.25	0.06	-1.09	0.25	0.6	0.19			27.71	27.74
BR	qBR.MET-4	02428	4	6.5	Bin_1508	M90	4.51	2.51	2	2.45	1.82	0.63	6.25	7.25	0.27	-0.06	-0.26	0.02	0.14	0.17			1.41	1.41
BR	qBR.MET-5.1	MR63	5	30.5	Bin_1868	Bin_1869	6.83	5.78	1.05	5.65	4.28	1.37	29.75	31.25	-0.68	0.45	-0.41	-0.67	0.17	0.02	0	0.45	5.69	5.88	qBRR5 in Mei et al. 2012
BR	qBR.MET-5.2	MR63	5	53.5	Bin_1889	M120	4.15	0.04	4.11	3.48	0	3.48	52.75	56.75	0.03	-0.59	0.9	2.63	-0.93	-0.85	-0.72	-0.44	9.53	10.19
BR	qBR.MET-5.3	MR63	5	122	Bin_1894	M124	4.37	0.11	4.26	2.66	0	2.66	121.25	122.75	0.05	-0.63	0.96	2.89	-1.01	-0.93	-0.8	-0.49	13.35	13.39
BR	qBR.MET-5.4	MR63	5	184	Bin_2041	Bin_2042	8.72	2.53	6.2	5.48	1.91	3.56	183.75	184.25	0.34	0.06	0.96	0.22	-0.08	-0.5	-0.5	-0.16	26.33	26.37	qBR5 in Luo et al. 2014
BR	qBR.MET-6.1	MR63	6	39	Bin_2105	Bin_2106	7.74	1.57	6.17	3.78	1.2	2.58	37.75	39.75	-0.45	1.12	0.57	-0.33	0.06	0.03	-0.35	-1.09	2.71	3.12	qBRR6 in Mei et al. 2012; QBr6 in Zheng et al. 2007
BR	qBR.MET-6.2	02428	6	100	Bin_2360	M153	4.37	0.42	3.95	3.59	0.33	3.26	99.25	100.75	-0.14	0.81	-0.01	-0.24	-0.5	-0.06			23.52	23.52
BR	qBR.MET-6.3	MR63	6	123	Bin_2423	Bin_2424	4.53	3.8	0.73	5.32	2.88	2.43	121.75	124.25	0.56	-0.28	0.16	1.1	-0.32	-0.57	0.21	-0.3	26.73	26.76
BR	qBR.MET-7	MR63	7	100	Bin_2847	Bin_2848	4.95	0.29	4.66	4.04	0.22	3.82	98.75	100.25	-0.17	0.49	0.23	1.39	-0.55	-0.24	-0.95	-0.37	28.4	28.43	qBRR7.1 in Qiu et al. 2015
BR	qBR.MET-8.1	MR63	8	8	Bin_2895	Bin_2896	4.35	1.52	2.84	2.02	1.16	0.87	6.75	9.75	-0.3	-0.23	0.19	0.12	-0.09	-0.45	0.4	0.06	0.75	0.79
BR	qBR.MET-8.2	MR63	8	30	Bin_2958	Bin_2959	20.49	1.55	18.94	9.45	1.13	8.32	29.75	30.25	0.43	-0.05	-0.68	0	-0.06	-0.73	-1.14	2.67	5.17	5.21	br8 in Aluko et al. 2004; qBRR8 in Mei et al. 2012
BR	qBR.MET-11	MR63	11	51	Bin_4022	M238	4.25	1.44	2.81	5.64	1.07	4.57	49.75	51.25	0.52	-0.54	0.38	2.19	-0.51	-1.28	0.59	-0.83	11.11	11.11
BR	qBR.MET-12.1	MR63	12	33	Bin_4366	M254	24.93	2.38	22.55	10.91	1.94	8.97	32.25	34.25	0.95	-0.98	-0.43	-0.13	-1.07	-1.47	-0.81	4.89	10.17	10.25
BR	qBR.MET-12.2	MR63	12	93	Bin_4547	Bin_4548	4.21	0.09	4.12	2.63	0.07	2.56	92.25	93.25	-0.15	0.6	-0.25	-1.13	-0.58	1.26	1.22	-1.12	26.06	26.12
MR	qMR.MET-1.1	MR63	1	16.5	M5	Bin_49	5.86	3.67	2.19	6.17	2.2	3.97	15.75	16.75	0.54	-0.27	-0.49	0.24	-0.2	-0.42	1.68	-0.54	4.65	4.68	qMRR1.1 in Qiu et al. 2015
MR	qMR.MET-1.2	MR63	1	84.5	M19	Bin_256	5.34	0.62	4.73	3.76	0.35	3.41	83.25	86.25	-0.17	-0.27	0.65	-1.01	-0.05	-0.12	0.46	0.33	24.69	24.85	mp1.3 in Swamy et al. 2012
MR	qMR.MET-1.3	MR63	1	145.5	Bin_434	Bin_435	4.21	1.13	3.08	2.25	0.69	1.56	145.25	148.25	0.24	-0.04	0.66	-0.54	-0.09	-0.04	0.3	-0.24	39.85	40.38	QMr1 in Zheng et al. 2007
MR	qMR.MET-2.1	02428	2	67.5	Bin_639	Bin_640	4.03	0.55	3.47	4.47	0.74	3.72	67.25	68.75	-0.21	0.78	0.17	-0.43	-0.54	0.03			19.05	19.16
MR	qMR.MET-2.2	MR63	2	112.5	Bin_792	Bin_793	6.07	0.29	5.78	2.64	0.18	2.46	112.25	112.75	-0.18	0.24	0.19	1.18	-0.12	-0.64	0.23	-1.08	28.27	28.35
MR	qMR.MET-2.3	MR63	2	130	Bin_840	Bin_841	7.56	3	4.55	3.8	1.84	1.96	129.75	130.25	0.48	-0.48	1.12	-0.01	-0.12	-0.38	0.09	-0.22	31.22	31.26
MR	qMR.MET-3.1	MR63	3	4.5	Bin_931	Bin_932	6.93	1.57	5.36	4.08	0.88	3.2	3.75	5.25	0.53	-0.2	1.47	1.55	-1.34	-0.55	-0.65	-0.28	0.47	0.5
MR	qMR.MET-3.2	02428	3	150	Bin_1422	Bin_1423	10.22	3.35	6.87	9.79	4.62	5.17	149.75	150.75	-0.53	0.12	0.51	-1.1	0.19	0.28			32.47	32.51
MR	qMR.MET-4	02428	4	93	M109	Bin_1703	4.06	1.8	2.26	4.22	2.47	1.76	92.75	93.25	0.37	-0.26	-0.21	-0.1	0.6	-0.02			28.75	28.81
MR	qMR.MET-5.1	MR63	5	8.5	Bin_1819	Bin_1820	5.64	0.31	5.33	1.97	0.19	1.78	7.25	9.75	0.13	-0.33	-0.62	-0.24	0.44	-0.08	0.34	0.49	1.06	1.11
MR	qMR.MET-5.2	MR63	5	189	Bin_2062	Bin_2063	14.78	6.85	7.93	10.91	4.21	6.7	188.75	189.25	0.52	-0.58	-0.58	0.38	-0.45	-0.51	1.18	0.56	27.6	27.65	mr5 in Aluko et al. 2004
MR	qMR.MET-6.1	MR63	6	47	Bin_2124	Bin_2125	4.77	0.03	4.74	1.82	0.01	1.81	46.75	47.25	0.03	0.48	0.03	-0.47	0.02	0.91	-0.46	-0.51	4.96	5.13	qMR6b in Hu et al. 2011; QMr6 in Zheng et al. 2007; mp6.1 in Swamy et al. 2012
MR	qMR.MET-6.3	MR63	6	127	Bin_2441	Bin_2442	13.33	4.27	9.07	5.58	2.55	3.03	126.75	127.25	0.46	-0.4	-0.1	0.44	-0.41	-0.27	-0.28	1.03	27.81	27.85	qMR6a in Hu et al. 2011
MR	qMR.MET-8.1	MR63	8	8	Bin_2895	Bin_2896	4.01	1	3.01	1.36	0.61	0.75	6.75	9.75	-0.24	-0.25	-0.34	0.3	0	-0.06	0.45	-0.09	0.75	0.79	mp8.1 in Swamy et al. 2012
MR	qMR.MET-8.2	MR63	8	30	Bin_2958	Bin_2959	24.24	2.19	22.05	9.58	1.39	8.19	29.75	30.25	0.51	-0.61	-0.65	0.32	-0.33	-0.62	-1.02	2.92	5.17	5.21
MR	qMR.MET-9	MR63	9	23.5	Bin_3286	Bin_3287	4.89	2.06	2.83	2.85	1.25	1.59	23.25	23.75	-0.46	0.08	0.72	-0.27	-0.31	-0.09	-0.82	0.7	8.79	8.92
MR	qMR.MET-10	MR63	10	56.5	Bin_3762	Bin_3763	6.18	0.18	6	2.13	0.11	2.02	56.25	56.75	0.16	-0.8	0.74	-0.2	-0.56	-0.65	0.37	1.11	16.22	16.25
MR	qMR.MET-12	MR63	12	34	M254	Bin_4367	6.57	2.06	4.51	2.79	0.73	2.06	32.75	34.75	0.6	-0.45	-0.39	1.73	-0.75	-1.12	-0.37	1.35	10.17	10.43
MR		02428	12	42.5	M257	Bin_4419	5.13	2.27	2.86	5.51	3.22	2.29	42.25	42.75	0.57	-0.66	-0.05	-0.1	-0.03	0.83			16.36	16.44
HR	qHR.MET-1.1	MR63	1	109.5	M23	Bin_314	4.78	4.26	0.52	1.84	1.69	0.16	109.25	109.75	-0.95	0.37	-0.32	-0.27	0.42	0.14	-0.08	-0.26	28.76	28.83	qHR1 in Hu et al. 2011
HR	qHR.MET-1.2	MR63	1	164	M32	Bin_459	6.26	0.78	5.48	2.48	0.37	2.11	162.25	165.25	0.38	-0.51	-1.18	0.22	1.88	0.05	-0.75	0.28	42.3	42.36	QTL in Hao et al. 2009
HR	qHR.MET-2.1	MR63	2	24	Bin_547	Bin_548	6	3.35	2.64	2.36	1.49	0.87	22.75	25.75	-0.88	0.5	0.4	-0.75	-0.08	0.9	0.21	-1.18	5.41	5.79
HR	qHR.MET-2.2	MR63	2	54.5	M38	Bin_591	4.46	1.61	2.85	1.51	0.7	0.81	54.25	54.75	-2.64	1.25	2.95	-0.01	-6.18	-1.42	1.96	1.45	10.8	11.03
HR	qHR.MET-2.3	MR63	2	98	Bin_716	Bin_717	4.89	1.75	3.14	2.01	0.8	1.21	97.25	98.25	-1.06	0.94	2.38	0.43	-1.91	-0.17	-0.67	-1	23.8	23.92
HR		02428	2	110.5	Bin_777	Bin_778	5.39	1.6	3.79	6.93	4.47	2.46	110.25	110.75	-1.14	0.16	0.9	0.41	-1.6	0.14			27.33	27.38
HR	qHR.MET-3.1	MR63	3	54.5	M67	Bin_1110	5.52	2.92	2.59	2.38	1.38	1.01	53.75	54.75	-1.52	0.09	0.52	0.81	1.98	-2.17	-1.46	0.24	11.61	11.68	hr3 in Aluko et al. 2004; qHMR3 in Li et al. 2009; qHR3.1 in Luo et al. 2014
HR	qHR.MET-3.2	02428	3	79	Bin_1161	M70	4.65	0.2	4.44	5.64	0.49	5.15	78.75	79.75	-0.4	-0.79	-1.63	0.83	-0.45	2.04			14.99	15.02	qHMR3 in Li et al. 2009
HR		MR63	3	93	Bin_1189	M72	7.06	4.92	2.14	4.34	2.34	2	92.75	92.75	-1.6	0.56	1.23	0.54	1.17	0.3	-3.38	-0.42	16.74	16.75
HR	qHR.MET-3.3	02428	3	130	Bin_1338	Bin_1339	25.16	2.8	22.36	27.71	6.39	21.33	129.25	130.25	-1.51	1.06	-5.3	2.79	0.65	0.8			27.67	27.71	qHR3.2 in Luo et al. 2014
HR	qHR.MET-4.1	MR63	4	17	Bin_1527	Bin_1528	9.31	2.62	6.69	4.27	1.25	3.02	16.25	17.25	1.22	-0.59	0.48	-0.39	-1.38	4.25	-0.23	-2.14	4.32	4.41
HR	qHR.MET-4.2	02428	4	86	M107	Bin_1681	4.58	0.21	4.37	6.31	0.58	5.73	85.75	86.25	-0.43	-2.48	0.27	1.46	-0.21	0.95			27.29	27.36	qHMRR4.1 in Qiu et al. 2015
HR	qHR.MET-5.1	MR63	5	14	Bin_1836	Bin_1837	12.5	4	8.5	5.82	1.8	4.02	13.75	14.25	0.91	-1.14	-0.63	-0.11	-1.07	2.96	0.8	-0.8	2.06	2.1	qHRR5 in Mei et al. 2012
HR	qHR.MET-5.2	MR63	5	50.5	Bin_1888	M119	13.51	3.54	9.97	5.61	1.74	3.87	50.25	51.25	-1.56	0.7	1.41	1.15	1.12	-0.36	1.51	-5.53	8.85	8.95	qHR5b in Hu et al. 2011
HR	qHR.MET-5.3	MR63	5	134	Bin_1920	Bin_1921	6.17	0.17	6	2.42	0.08	2.33	133.75	134.25	-0.39	-0.85	-1.2	-2.31	-0.57	-0.79	1.25	4.47	16.73	16.87	qHR5b in Hu et al. 2011
HR	qHR.MET-6	MR63	6	68	Bin_2153	Bin_2154	7.78	0.57	7.21	3.3	0.28	3.02	67.25	68.25	-0.33	0.62	1.31	0.32	-0.15	-0.62	0.77	-2.25	7.87	7.94
HR	qHR.MET-7.1	MR63	7	20.5	Bin_2509	Bin_2510	5.71	0.42	5.28	1.73	0.18	1.55	20.25	20.75	-0.38	2.05	0.66	-0.78	-0.22	-0.14	-1.76	0.19	3.62	3.66
HR	qHR.MET-7.2	02428	7	86.5	M174	Bin_2803	7.27	0.47	6.79	8.87	1.3	7.57	86.25	86.75	-0.91	0.45	0.77	0.55	-4.14	2.37			25.44	25.51
HR	qHR.MET-8.1	MR63	8	17.5	Bin_2928	Bin_2929	69.33	9.35	59.99	24.26	4.36	19.91	17.25	17.75	-1.48	-7.69	0.56	1.18	1.89	1.48	1.46	1.11	2.64	2.69	qHMRR8.1 in Qiu et al. 2015; QTL in Jiang et al. 2005
HR	qHR.MET-8.2	MR63	8	44.5	Bin_3046	Bin_3047	21.64	4.88	16.76	9.69	2.34	7.35	44.25	44.75	1.6	-1.78	-1.43	-1.17	6.84	-1.16	-0.09	-1.22	14.1	14.53	hr8 in Aluko et al. 2004
HR	qHR.MET-9	02428	9	62.5	M204	Bin_3441	4.77	0.26	4.51	11.72	0.69	11.03	62.25	62.75	-0.37	-1.17	0.54	-1.41	-0.62	2.66			18.14	18.18	qhr_9.2 in Nelson et al. 2011; qHMR9 in Li et al. 2009
HR	qHR.MET-10.1	MR63	10	62.5	Bin_3786	Bin_3787	8.09	1.73	6.36	3.42	0.81	2.61	61.75	64.75	-1.03	0.09	0.86	-0.83	1.14	-3.94	0.39	2.29	17.6	17.8	qHR10 in Luo et al. 2014; qhr_10.1 in Nelson et al. 2011
HR	qHR.MET-10.2	MR63	10	93.5	Bin_3862	M226	14.74	3.09	11.66	2.83	1.25	1.58	93.25	94.25	1.15	2.89	-1.03	0	-1.24	-0.14	0.34	-0.83	22.37	22.5	qhr_10.1 in Nelson et al. 2011
HR	qHR.MET-12	MR63	12	9	Bin_4279	Bin_4280	5.38	3.66	1.71	3.11	1.73	1.39	7.25	8.75	1.09	-0.48	0.63	0.42	-1.08	-1.45	1.58	0.37	2.23	2.28
Note: GL, grain length; GW, grain width; BR, brown rice rate; MR, milled rice rate; HR, head rice rate.
LOD, LODA and LODAE were logarithm of odd for detecting all effects, major effect and QTL by environment interaction effect, respectively.
PVE, PVEA and PVEAE were the percentages of variance explained by all effects, major effect and QTL by environment interaction effect of the detected QTL, respectively.
LeftCI and rightCI were the left and right positions of confidence interval with one-LOD drop.

## Sheet: Table S6
Table S6 Predicted genotypic values of the selected lines and target genotype in each population and envrionment. Additive effect of each QTL for calculating the genotypic values was picked up from the BIP mapping results at the nearest position of the average QTL position across in Table 7.
Trait	Population	Envrionment	MR63-166	02428-185	MR63-65	MR63-168	Target genotype
GL	MR63	BJ	7.22	7.23	7.58	7.29	7.34
		HN	7.61	7.34	7.09	7.65	7.22
		JZ	9.45	10.34	10.62	9.47	10.3
		NJ	9.55	9.41	10.51	9.56	9.68
		SY	9.27	9.37	9.56	9.23	9.52
		SZ	10.1	10.16	10.21	10.06	10.18
		XZ	10.34	9.03	10.9	10.56	10.12
		B	8.75	8.97	8.85	8.79	8.88
	02428	JZ	7.23	7.89	8.01	7.14	7.98
		NJ	7.65	7.96	7.72	7.58	7.97
		SY	7.04	7.28	7.09	6.98	7.16
		SZ	7.15	8.77	7.44	7.07	7.52
		XZ	7.64	7.75	7.99	7.6	7.99
		B	7.46	7.51	7.66	7.43	7.69
JR	MR63	BJ	47.8	53.88	50.41	47.5	52.97
		HN	41.66	37.57	34.83	40.84	37.64
		JZ	34.64	40.3	31.23	34.43	36.71
		NJ	56.21	53.24	49.84	54.88	54.08
		SY	54.15	54.7	53.28	53.52	54.86
		SZ	49.41	51.16	46.23	47.89	52.07
		XZ	51.98	52.53	46.08	50.25	53.69
		B	47.42	47.07	45.39	47.34	47.23
	02428	JZ	45.46	44.24	46.22	46.09	46
		NJ	62.29	62.21	64.04	64.06	61.18
		SY	40.86	49.67	53.57	46.68	48.1
		SZ	51.16	55.67	51.39	50.09	55.31
		XZ	55.54	45.13	50.46	53.66	48.94
		B	51.7	52.01	51.88	51.74	52.33

## Sheet: Table S7
Table S7 Nine regions harboring QTLs for MQ-GS traits
key_region	Region	Trait	QTL_name	QTL	Population	Environment	Chromosome	Position (cM)	Pos(cM)_left	Pos(cM)_right	Pos(bp)_left	Pos(bp)_right	LeftMarker	RightMarker	LOD	PVE (%)a	Addb	multiple_CK	size(cM)	size(bp)
R1.1	M23-Bin_314	BR	qBR.BIP-1.4		MR63	BJ	1	108.5	108.335	109.756	28761376	28848927	M23	Bin_314	2.5	1.82	3.11	multiple	1.4209	87551
R1.1	M23-Bin_314	GL	qGL.BIP-1.3	qGL.BIP-1.3	MR63	NJ	1	108.5	108.335	109.756	28761376	28848927	M23	Bin_314	4.48	0.76	0.44	multiple
R1.1	M23-Bin_314	GL	qGL.BIP-1.3		MR63	XZ	1	108.5	108.335	109.756	28761376	28848927	M23	Bin_314	5.75	1.06	0.92	multiple
R1.1	M23-Bin_314	GW	qGW.BIP-1.3	qGW.BIP-1.3	MR63	HN	1	108.5	108.335	109.756	28761376	28848927	M23	Bin_314	7.07	2.39	-0.26	multiple
R1.1	M23-Bin_314	HR	qHR.BIP-1.1	qHR.BIP-1.1	MR63	XZ	1	108.5	108.335	109.756	28761376	28848927	M23	Bin_314	2.62	3.55	-5.91	multiple
R1.1	M23-Bin_314	HR	qHR.BIP-1.1		MR63	BLUP	1	109	108.335	109.756	28761376	28848927	M23	Bin_314	2.78	4.19	-1.17	multiple
R2.1	Bin_743-M46	MR	qMR.BIP-2.2	qMR.BIP-2.2	02428	BLUP	2	104	103.707	104.891	25378605	25388398	Bin_743	M46	6.05	10.48	-0.33	multiple	1.1836	9793
R2.1	Bin_743-M46	MR	qMR.BIP-2.2		02428	XZ	2	104	103.707	104.891	25378605	25388398	Bin_743	M46	4.49	9.01	-1.26	multiple
R2.1	Bin_743-M46	BR	qBR.BIP-2.3	qBR.BIP-2.3	MR63	JZ	2	104.5	103.707	104.891	25378605	25388398	Bin_743	M46	11.48	0.31	12.08	multiple
R2.1	Bin_743-M46	GL	qGL.BIP-2.3		MR63	HN	2	104.5	103.707	104.891	25378605	25388398	Bin_743	M46	2.82	2.91	0.33	multiple
R2.1	Bin_743-M46	MR	qMR.BIP-2.2		MR63	JZ	2	104.5	103.707	104.891	25378605	25388398	Bin_743	M46	4.42	0.46	9.45	multiple
R3.1	Bin_1189-M72	GL	qGL.BIP-3.4	qGL.BIP-3.4	MR63	BLUP	3	92	91.8619	93.692	16720674	16746928	Bin_1189	M72	50.72	15.25	0.42	multiple	7.3868	4703707
R3.1	Bin_1189-M72	GL	qGL.BIP-3.4		MR63	JZ	3	92	91.8619	93.692	16720674	16746928	Bin_1189	M72	42.87	31.28	0.63	multiple
R3.1	Bin_1189-M72	GL	qGL.BIP-3.4		MR63	SY	3	92	91.8619	93.692	16720674	16746928	Bin_1189	M72	42.68	21.73	0.51	multiple
R3.1	Bin_1189-M72	GL	qGL.BIP-3.4		MR63	BJ	3	93	91.8619	93.692	16720674	16746928	Bin_1189	M72	19.85	19.19	0.32	multiple
R3.1	Bin_1189-M72	GL	qGL.BIP-3.4		02428	BLUP	3	93	91.8619	93.692	16720674	16746928	Bin_1189	M72	7.1	13.26	0.23	multiple
R3.1	Bin_1189-M72	HR	qHR.BIP-3.2		MR63	SZ	3	93	91.8619	93.692	16720674	16746928	Bin_1189	M72	3.84	7.02	-5	multiple
R3.1	Bin_1189-M72	GL	qGL.BIP-3.4		02428	JZ	3	93.5	91.8619	93.692	16720674	16746928	Bin_1189	M72	12.76	13.21	0.35	multiple
R3.1	Bin_1189-M72	GL	qGL.BIP-3.4		02428	NJ	3	93.5	91.8619	93.692	16720674	16746928	Bin_1189	M72	19.12	28.66	0.41	multiple
R3.1	Bin_1191-Bin_1192	GL	qGL.BIP-3.4		02428	SZ	3	94.5	94.2034	94.8528	16819050	17085319	Bin_1191	Bin_1192	53.05	43.96	0.8	multiple
R3.1	Bin_1201-M73	GL	qGL.BIP-3.4		MR63	SZ	3	95.5	95.281	96.1383	17676653	17852057	Bin_1201	M73	51.15	24.96	0.61	multiple
R3.1	M73-Bin_1202	GL	qGL.BIP-3.4		MR63	XZ	3	96.5	96.1383	97.2879	17852057	17932731	M73	Bin_1202	10.13	2.09	0.39	multiple
R3.1	Bin_1233-M74	GL	qGL.BIP-3.4		MR63	NJ	3	98	97.5043	98.3765	21309839	21345282	Bin_1233	M74	30.79	4.47	0.64	multiple
R3.1	M74-Bin_1234	HR	qHR.BIP-3.2		MR63	BLUP	3	98.5	98.3765	99.2487	21345282	21424381	M74	Bin_1234	6.92	5.61	-1.49	multiple
R3.2	M78-Bin_1305	GL	qGL.BIP-3.5	qGL.BIP-3.5	02428	BLUP	3	115	114.901	115.168	25804875	25896402	M78	Bin_1305	6.07	9.25	0.19	multiple	0.2674	91527
R3.2	M78-Bin_1305	GL	qGL.BIP-3.5		02428	SY	3	115	114.901	115.168	25804875	25896402	M78	Bin_1305	6.24	10.18	0.22	multiple
R3.2	M78-Bin_1305	GL	qGL.BIP-3.5		02428	SZ	3	115	114.901	115.168	25804875	25896402	M78	Bin_1305	5.6	2.99	0.22	multiple
R3.2	M78-Bin_1305	GL	qGL.BIP-3.5		02428	XZ	3	115	114.901	115.168	25804875	25896402	M78	Bin_1305	7.99	16.83	0.28	multiple
R3.2	M78-Bin_1305	MR	qMR.BIP-3.2		02428	BLUP	3	115	114.901	115.168	25804875	25896402	M78	Bin_1305	4.72	6.63	0.31	multiple
R5.1	M121-Bin_1890	GW	qGW.BIP-5.2		MR63	NJ	5	72	67.5894	86.0294	10867247	11576914	M121	Bin_1890	2.6	2.76	-0.13	multiple	18.44	709667
R5.1	M121-Bin_1890	GW	qGW.BIP-5.2		MR63	XZ	5	73	67.5894	86.0294	10867247	11576914	M121	Bin_1890	2.93	1.53	-0.13	multiple
R5.1	M121-Bin_1890	MR	qMR.BIP-5.1	qMR.BIP-5.1	MR63	HN	5	73.5	67.5894	86.0294	10867247	11576914	M121	Bin_1890	2.68	7.13	3.39	multiple
R5.1	M121-Bin_1890	BR	qBR.BIP-5.2	qBR.BIP-5.2	MR63	HN	5	74.5	67.5894	86.0294	10867247	11576914	M121	Bin_1890	2.86	7.55	3.46	multiple
R5.1	M121-Bin_1890	BR	qBR.BIP-5.2		MR63	JZ	5	74.5	67.5894	86.0294	10867247	11576914	M121	Bin_1890	22.06	0.37	10	multiple
R5.1	M121-Bin_1890	GL	qGL.BIP-5.2	qGL.BIP-5.2	MR63	NJ	5	74.5	67.5894	86.0294	10867247	11576914	M121	Bin_1890	4.25	1.06	0.41	multiple
R5.1	M121-Bin_1890	MR	qMR.BIP-5.1		MR63	JZ	5	75	67.5894	86.0294	10867247	11576914	M121	Bin_1890	19.01	0.59	8.53	multiple
R5.2	M123-Bin_1892	GW	qGW.BIP-5.3	qGW.BIP-5.3	MR63	HN	5	105	103.602	121.175	12248692	13021053	M123	Bin_1892	5.58	2.39	-0.26	multiple	17.5726	772361
R5.2	M123-Bin_1892	GW	qGW.BIP-5.3		MR63	BJ	5	106.5	103.602	121.175	12248692	13021053	M123	Bin_1892	2.55	6.75	0.14	multiple
R5.2	M123-Bin_1892	BR	qBR.BIP-5.3	qBR.BIP-5.3	MR63	HN	5	112	103.602	121.175	12248692	13021053	M123	Bin_1892	2.66	7.48	3.44	multiple
R5.2	M123-Bin_1892	BR	qBR.BIP-5.3		MR63	JZ	5	112	103.602	121.175	12248692	13021053	M123	Bin_1892	21.86	0.37	10	multiple
R5.2	M123-Bin_1892	MR	qMR.BIP-5.2	qMR.BIP-5.2	MR63	JZ	5	112	103.602	121.175	12248692	13021053	M123	Bin_1892	18.79	0.59	8.53	multiple
R5.2	M123-Bin_1892	GL	qGL.BIP-5.3	qGL.BIP-5.3	MR63	NJ	5	112.5	103.602	121.175	12248692	13021053	M123	Bin_1892	4.1	1.06	0.4	multiple
R5.2	M123-Bin_1892	GW	qGW.BIP-5.3		MR63	XZ	5	112.5	103.602	121.175	12248692	13021053	M123	Bin_1892	2.76	1.56	-0.12	multiple
R5.3	Bin_2026-Bin_2027	GW	qGW.BIP-5.5	qGW.BIP-5.5	MR63	BJ	5	179.5	177.484	180.554	24870145	25159387	Bin_2026	Bin_2027	4.18	4.71	0.04	multiple	17.7806	3332436
R5.3	Bin_2026-Bin_2027	GW	qGW.BIP-5.5		MR63	SY	5	180.5	177.484	180.554	24870145	25159387	Bin_2026	Bin_2027	13.27	6.36	0.06	multiple
R5.3	Bin_2039-Bin_2040	GW	qGW.BIP-5.5		MR63	HN	5	183	182.981	183.874	25913299	26315833	Bin_2039	Bin_2040	9.71	2.98	0.05	multiple
R5.3	Bin_2041-Bin_2042	BR	qBR.BIP-5.4	qBR.BIP-5.4	MR63	BLUP	5	184	183.874	184.315	26315834	26385375	Bin_2041	Bin_2042	17.94	15.95	0.52	multiple
R5.3	Bin_2041-Bin_2042	BR	qBR.BIP-5.4		MR63	HN	5	184	183.874	184.315	26315834	26385375	Bin_2041	Bin_2042	6.4	5.4	1.35	multiple
R5.3	Bin_2041-Bin_2042	GW	qGW.BIP-5.5		MR63	NJ	5	184	183.874	184.315	26315834	26385375	Bin_2041	Bin_2042	5.18	2.18	0.04	multiple
R5.3	Bin_2041-Bin_2042	MR	qMR.BIP-5.3	qMR.BIP-5.3	MR63	HN	5	184	183.874	184.315	26315834	26385375	Bin_2041	Bin_2042	9.05	8.83	1.53	multiple
R5.3	Bin_2050-M132	MR	qMR.BIP-5.3		MR63	BLUP	5	185	184.965	185.259	26884183	26911838	Bin_2050	M132	19.15	23.87	0.61	multiple
R5.3	Bin_2054-Bin_2055	MR	qMR.BIP-5.3		MR63	BJ	5	186	185.765	186.208	27073055	27255216	Bin_2054	Bin_2055	5.33	6.53	0.85	multiple
R5.3	Bin_2062-Bin_2063	MR	qMR.BIP-5.3		MR63	SZ	5	189	188.899	189.119	27581987	27689764	Bin_2062	Bin_2063	5.37	5.84	1.7	multiple
R5.3	Bin_2062-Bin_2063	MR	qMR.BIP-5.3		MR63	XZ	5	189	188.899	189.119	27581987	27689764	Bin_2062	Bin_2063	9.2	8.68	1.27	multiple
R5.3	Bin_2067-Bin_2068	MR	qMR.BIP-5.3		MR63	SY	5	191	190.67	191.108	27877004	27961813	Bin_2067	Bin_2068	2.98	5.98	0.8	multiple
R5.3	Bin_2071-M134	GL	qGL.BIP-5.5	qGL.BIP-5.5	02428	NJ	5	194	193.809	194.094	28080271	28117409	Bin_2071	M134	3.2	4.87	0.19	multiple
R5.3	Bin_2071-M134	GL	qGL.BIP-5.5		02428	SY	5	194	193.809	194.094	28080271	28117409	Bin_2071	M134	4.54	7.82	0.21	multiple
R5.3	Bin_2072-Bin_2073	MR	qMR.BIP-5.3		MR63	NJ	5	194.5	194.38	195.265	28120714	28202581	Bin_2072	Bin_2073	4.01	7.22	0.75	multiple
R10.1	M222-Bin_3786	BR	qBR.BIP-10	qBR.BIP-10	MR63	JZ	10	60.5	60.4929	61.9727	17551097	17636793	M222	Bin_3786	8.21	0.3	12.44	multiple	12.558	1953037
R10.1	M222-Bin_3786	GL	qGL.BIP-10.2	qGL.BIP-10.2	MR63	XZ	10	60.5	60.4929	61.9727	17551097	17636793	M222	Bin_3786	2.51	1.06	0.92	multiple
R10.1	M222-Bin_3786	GW	qGW.BIP-10.2	qGW.BIP-10.2	MR63	HN	10	61	60.4929	61.9727	17551097	17636793	M222	Bin_3786	3.9	2.39	-0.26	multiple
R10.1	M222-Bin_3786	MR	qMR.BIP-10	qMR.BIP-10	MR63	HN	10	61	60.4929	61.9727	17551097	17636793	M222	Bin_3786	2.7	3.93	3.16	multiple
R10.1	M222-Bin_3786	MR	qMR.BIP-10		MR63	XZ	10	61	60.4929	61.9727	17551097	17636793	M222	Bin_3786	3.04	5.15	3.06	multiple
R10.1	Bin_3787-Bin_3788	GL	qGL.BIP-10.2		MR63	HN	10	66	62.6545	66.5459	17636794	17989769	Bin_3787	Bin_3788	3.65	2.52	0.18	multiple
R10.1	Bin_3787-Bin_3788	GL	qGL.BIP-10.2		MR63	BLUP	10	66.5	62.6545	66.5459	17636794	17989769	Bin_3787	Bin_3788	28.59	6.66	0.28	multiple
R10.1	Bin_3787-Bin_3788	GL	qGL.BIP-10.2		MR63	JZ	10	66.5	62.6545	66.5459	17636794	17989769	Bin_3787	Bin_3788	15.84	8.55	0.33	multiple
R10.1	Bin_3787-Bin_3788	GL	qGL.BIP-10.2		MR63	SY	10	66.5	62.6545	66.5459	17636794	17989769	Bin_3787	Bin_3788	21.41	8.58	0.32	multiple
R10.1	Bin_3787-Bin_3788	GL	qGL.BIP-10.2		MR63	SZ	10	66.5	62.6545	66.5459	17636794	17989769	Bin_3787	Bin_3788	5.18	1.51	0.14	multiple
R10.1	Bin_3816-M223	GL	qGL.BIP-10.2		02428	BLUP	10	73	72.7568	73.0509	19481878	19504134	Bin_3816	M223	8.43	12.26	0.21	multiple
R10.1	Bin_3816-M223	GL	qGL.BIP-10.2		02428	NJ	10	73	72.7568	73.0509	19481878	19504134	Bin_3816	M223	6.02	7.18	0.19	multiple
R10.1	Bin_3816-M223	GL	qGL.BIP-10.2		02428	SY	10	73	72.7568	73.0509	19481878	19504134	Bin_3816	M223	8.17	12.01	0.23	multiple
R10.1	Bin_3816-M223	GL	qGL.BIP-10.2		02428	SZ	10	73	72.7568	73.0509	19481878	19504134	Bin_3816	M223	3.63	1.79	0.16	multiple
R10.1	Bin_3816-M223	GL	qGL.BIP-10.2		02428	XZ	10	73	72.7568	73.0509	19481878	19504134	Bin_3816	M223	4.52	8.54	0.19	multiple
R11.1	M229-Bin_3890	GW	qGW.BIP-11.1		MR63	HN	11	11	10.9719	12.5349	1793375	1894025	M229	Bin_3890	5.77	2.39	-0.26	multiple	1.563	100650
R11.1	M229-Bin_3890	GL	qGL.BIP-11.1	qGL.BIP-11.1	MR63	XZ	11	12	10.9719	12.5349	1793375	1894025	M229	Bin_3890	11.03	2.77	0.35	multiple
R11.1	M229-Bin_3890	GL	qGL.BIP-11.1		MR63	SZ	11	12.5	10.9719	12.5349	1793375	1894025	M229	Bin_3890	18.89	6.51	0.19	multiple
R11.1	M229-Bin_3890	HR	qHR.BIP-11	qHR.BIP-11	MR63	SY	11	12.5	10.9719	12.5349	1793375	1894025	M229	Bin_3890	3.38	4.46	2.19	multiple
